# Supplementary material for: JMJD8 is a novel endoplasmic reticulum protein with a JmjC domain
Source: Sci Rep. 2017 Nov 13;7:15407. doi: 10.1038/s41598-017-15676-z (PMC5684140; doi:10.1038/s41598-017-15676-z)
Supplement: Supplementary file 2 — Supplementary table S2 [file 41598_2017_15676_MOESM2_ESM.xlsx]

## Sheet: Sheet1
Supplementary table S2: Raw data of mass spectrometry.
LFQ intensity C1	LFQ intensity C2	LFQ intensity C3	LFQ intensity C4	LFQ intensity C5	LFQ intensity C6	LFQ intensity J1	LFQ intensity J2	LFQ intensity J3	LFQ intensity J4	LFQ intensity J5	LFQ intensity J6	C: Only identified by site	C: Reverse	C: Potential contaminant	C: Student's T-test Significant C_J8	C: Student's T-test significant	N: Peptides	N: Razor + unique peptides	N: Unique peptides	N: Sequence coverage [%]	N: Unique + razor sequence coverage [%]	N: Unique sequence coverage [%]	N: Mol. weight [kDa]	N: Q-value	N: Score	N: Intensity	N: MS/MS count	N: -Log Student's T-test p-value C_J8		N: Student's T-test q-value C_J8	N: Student's T-test Difference C_J8	N: Student's T-test Test statistic C_J8	T: Protein IDs	T: Majority protein IDs	T: Protein names	T: Gene names	Localization
29.6191	29.4787	27.0977	29.213	28.9365	28.4872	27.6897	27.8755	27.7223	27.7899	28.2608	28.8442			+			3	3	3	14.3	14.3	14.3	24.409	0	15.205	9217900000	79	1.01922		0.163861	0.774974	0.403362	CON__P00761	CON__P00761
23.6363	23.3102	NaN	22.2355	23.6404	23.1682	22.6409	23.2733	22.7006	22.5335	23.0788	NaN			+			4	4	4	20.6	20.6	20.6	22.975	0	22.244	196110000	63	0.183429		0.535683	0.324587	0.147142	CON__P02662	CON__P02662
26.222	24.8891	23.353	24.0217	24.3242	24.3102	23.7358	23.7992	23.8941	23.9809	24.2753	24.3522			+			12	12	11	27.3	27.3	26.2	69.293	0	120.33	548430000	98	0.621886		0.313333	0.513785	0.268974	CON__P02769	CON__P02769
NaN	NaN	NaN	NaN	NaN	NaN	23.358	23.0778	23.4827	23.634	23.4471	23.4742			+	+	C_J8	18	13	12	34.4	27.5	25.7	53.704	0	54.306	194730000	79	7.51773		0.00123077	-3.14931	-1.84506	CON__P05787;P05787;CON__H-INV:HIT000292931;CON__Q9DCV7;CON__Q3KNV1;CON__P08729;CON__Q9H552;P08729;CON__Q9NSB2;CON__Q6ISB0;Q9NSB2;CON__H-INV:HIT000016045;CON__REFSEQ:XP_092267	CON__P05787;P05787	Keratin, type II cytoskeletal 8	KRT8
24.6293	22.4613	24.3201	26.9131	27.6311	25.6908	26.4912	24.5958	24.276	23.7175	21.3947	25.2699			+			32	32	25	60.5	60.5	52.8	59.51	0	323.31	1353700000	369	0.437315		0.1782	0.983416	0.387625	CON__P13645;P13645;CON__P02535-1;CON__P08730-1;CON__Q148H6;CON__Q7Z3Y7;Q7Z3Y7;CON__Q7Z3Z0;CON__Q9Z2K1;CON__Q3ZAW8;CON__Q99456;CON__Q2M2I5;Q7Z3Z0;Q99456;Q2M2I5;CON__Q14525;CON__Q9UE12;CON__Q15323;CON__A2A5Y0;CON__Q92764;CON__Q14532;CON__A2AB72;CON__Q497I4;CON__O76015;CON__O76013;CON__Q7Z3Y9;CON__O76014;CON__REFSEQ:XP_986630;Q14525;Q15323;Q14532;O76014;Q92764;O76015;O76013;Q7Z3Y9	CON__P13645;P13645	Keratin, type I cytoskeletal 10	KRT10
23.6942	22.2657	22.9333	22.7453	27.5977	24.0989	24.6603	23.1731	21.7903	20.8009	20.1827	26.1363			+			25	24	24	60.7	60.7	60.7	62.129	0	252.02	698600000	219	0.406435		0.163621	1.09862	0.402622	CON__P35527;P35527	CON__P35527;P35527	Keratin, type I cytoskeletal 9	KRT9
23.8611	24.0398	24.5857	24.1625	23.4986	23.9867	23.3016	23.1861	23.7213	23.7736	23.3506	22.7282						23	23	23	23.4	23.4	23.4	121.68	0	99.331	465510000	208	2.00389		0.170701	0.678842	0.396094	O00159	O00159	Unconventional myosin-Ic	MYO1C
22.2031	NaN	23.0793	21.969	22.0167	22.1605	23.2161	23.5055	23.423	23.4918	23.3992	23.277						10	10	9	48.2	48.2	43.6	21.671	0	57.76	273050000	118	2.93641		0.0294286	-1.34427	-0.747118	O00264	O00264	Membrane-associated progesterone receptor component 1	PGRMC1
20.9845	NaN	21.1915	21.1082	NaN	NaN	20.5476	20.4198	20.6199	20.6977	NaN	NaN						5	5	5	5.7	5.7	5.7	138.62	0	15.737	46881000	41	0.241993		0.623355	0.197284	0.107313	O00411	O00411	DNA-directed RNA polymerase, mitochondrial	POLRMT
NaN	NaN	21.2225	NaN	21.0534	20.9697	20.8912	20.9064	20.938	20.6942	NaN	NaN						8	7	7	20.4	18.1	18.1	63.704	0	13.499	51570000	35	0.146421		0.810832	-0.0980209	-0.0557011	O00425	O00425	Insulin-like growth factor 2 mRNA-binding protein 3	IGF2BP3
22.2384	22.7723	23.008	22.8976	22.8945	22.8264	22.9987	22.6206	23.0345	22.7217	22.534	22.7188						15	15	14	32.5	32.5	30.8	73.243	0	58.877	244870000	149	0.00365741		0.994869	0.00149759	0.000913736	O00571;O15523;Q9NQI0	O00571;O15523	ATP-dependent RNA helicase DDX3X;ATP-dependent RNA helicase DDX3Y	DDX3X;DDX3Y
25.505	25.6433	25.7257	25.7772	25.22	25.6601	25.6322	25.3133	25.6811	25.671	25.3841	25.3893						34	34	34	31.6	31.6	31.6	133.77	0	160.27	1606400000	439	0.309472		0.833954	0.0767291	0.0477419	O14654	O14654	Insulin receptor substrate 4	IRS4
24.682	NaN	24.6657	24.6559	24.7779	24.769	25.3419	24.8764	24.9158	25.0566	25.0809	23.6189						6	6	6	39.8	39.8	39.8	19.794	0	151.71	881310000	104	0.517552		0.223615	-0.766011	-0.347163	P19105;O14950;P24844	P19105;O14950	Myosin regulatory light chain 12A;Myosin regulatory light chain 12B	MYL12A;MYL12B
NaN	NaN	20.4025	NaN	NaN	NaN	29.2867	29.7857	29.1838	29.6148	29.557	30.1725				+	C_J8	37	37	37	60.6	60.6	60.6	56.782	0	323.31	13037000000	522	11.9857	1.03348e-12	0	-9.41657	-5.48302	P30101	P30101	Protein disulfide-isomerase A3	PDIA3	ER,ER lumen, melanosome
NaN	21.7005	21.7194	21.981	21.5265	21.921	NaN	NaN	21.3432	21.393	21.3659	NaN						9	9	9	12.4	12.4	12.4	115.28	0	55.583	74830000	60	1.1814		0.113674	0.960769	0.488863	O14974	O14974	Protein phosphatase 1 regulatory subunit 12A	PPP1R12A
23.0556	23.2078	23.0531	22.5349	22.6605	22.7634	22.9792	22.9224	22.8713	22.8794	22.5901	22.4693						6	5	5	19.3	17.4	17.4	46.437	0	14.429	210480000	65	0.294687		0.805899	0.093915	0.0573846	O14979	O14979	Heterogeneous nuclear ribonucleoprotein D-like	HNRNPDL
22.8119	22.9807	23.3919	23.094	22.1455	23.02	22.4285	22.3496	22.4839	22.3161	22.4037	NaN						32	28	28	19.1	17.4	17.4	271.32	0	117.31	205910000	158	1.62765		0.164389	0.716675	0.405219	O15020	O15020	Spectrin beta chain, non-erythrocytic 2	SPTBN2
23.4778	23.5445	23.3273	23.5846	23.0304	23.4248	23.1757	22.8249	23.2502	23.0161	23.22	23.4268						14	14	14	32.6	32.6	32.6	56.65	0	73.465	311150000	115	1.19288		0.521156	0.245962	0.151996	O43175	O43175	D-3-phosphoglycerate dehydrogenase	PHGDH
23.5702	23.3344	23.4994	23.1767	23.2874	23.2547	23.2597	23.0069	23.3422	23.0029	22.8553	22.6814						8	8	5	16.9	16.9	12	70.942	0	42.935	312800000	109	1.71835		0.41939	0.329048	0.203374	O43390	O43390	Heterogeneous nuclear ribonucleoprotein R	HNRNPR
19.8974	20.0247	20.392	20.525	19.7458	19.7913	19.9552	19.7212	19.759	19.8805	19.8969	20.6099						4	4	4	24.7	24.7	24.7	22.092	0	21.452	31729000	64	0.198401		0.814271	0.0922565	0.0546711	O43583	O43583	Density-regulated protein	DENR
24.4235	24.431	23.6017	24.1027	23.7126	23.9482	23.4799	23.5744	23.2584	23.7262	23.8854	23.9747						15	15	15	36.1	36.1	36.1	51.355	0	124.25	413020000	183	1.24748		0.369217	0.386798	0.23031	O43615	O43615	Mitochondrial import inner membrane translocase subunit TIM44	TIMM44
NaN	22.3314	24.0104	22.1396	22.0362	21.9652	21.84	21.7	21.6756	22.6705	21.8707	20.5515						15	15	15	19.3	19.3	19.3	131.98	0	85.261	191120000	95	0.543867		0.307289	0.541876	0.273593	O43795;Q9UBC5	O43795	Unconventional myosin-Ib	MYO1B
NaN	NaN	22.0778	21.7097	21.6379	NaN	21.7404	21.9581	22.0381	21.9224	22.043	NaN						16	16	16	22.8	22.8	22.8	111.63	0	54.62	109110000	88	0.310859		0.448114	-0.365363	-0.181917	O60313	O60313	Dynamin-like 120 kDa protein, mitochondrial;Dynamin-like 120 kDa protein, form S1	OPA1
NaN	NaN	NaN	NaN	NaN	NaN	22.2893	23.0447	22.2096	21.9132	22.5077	20.9672						2	2	2	17.9	17.9	17.9	17.79	0	29.61	85494000	22	4.0311		0.0101538	-1.94277	-1.07332	O60613	O60613	15 kDa selenoprotein	2016-09-15
23.1293	22.4983	23.8029	23.4221	23.1302	23.0548	22.0602	21.9332	21.9946	22.3683	22.1401	21.8469						19	19	19	32.9	32.9	32.9	108.17	0	73.586	231450000	139	3.77944		0.0462222	1.11572	0.659647	O60716	O60716	Catenin delta-1	CTNND1
NaN	NaN	21.1615	NaN	21.9883	NaN	NaN	22.6008	21.937	NaN	22.5961	22.5709						7	7	7	38.8	38.8	38.8	29.634	0	20.443	88675000	43	0.840859		0.118978	-1.01729	-0.474881	O60762	O60762	Dolichol-phosphate mannosyltransferase subunit 1	DPM1
24.1747	24.4171	24.1854	25.1846	25.4961	24.06	24.2853	24.7814	24.801	24.5804	24.887	23.2974						6	6	2	41.3	41.3	7.9	13.952	0	62.182	723260000	110	0.167583		0.71652	0.147566	0.079885	Q99880;Q99879;Q99877;Q93079;Q5QNW6;P62807;P58876;P57053;O60814;Q96A08	Q99880;Q99879;Q99877;Q93079;Q5QNW6;P62807;P58876;P57053;O60814;Q96A08	Histone H2B type 1-L;Histone H2B type 1-M;Histone H2B type 1-N;Histone H2B type 1-H;Histone H2B type 2-F;Histone H2B type 1-C/E/F/G/I;Histone H2B type 1-D;Histone H2B type F-S;Histone H2B type 1-K;Histone H2B type 1-A	HIST1H2BL;HIST1H2BM;HIST1H2BN;HIST1H2BH;HIST2H2BF;HIST1H2BC;HIST1H2BD;H2BFS;HIST1H2BK;HIST1H2BA
NaN	20.5822	23.6658	NaN	NaN	22.1962	23.2083	22.5377	23.5655	23.8453	23.8757	21.8465						29	26	25	16.6	15.6	14.9	278.16	0	73.11	275000000	138	1.73004		0.0201667	-1.79127	-0.83763	O75369	O75369	Filamin-B	FLNB
22.1687	22.5241	22.4125	22.6392	22.1222	22.5681	21.9402	21.6541	21.663	22.0841	22.1727	21.943						9	9	9	28.1	28.1	28.1	47.355	0	53.958	143800000	119	2.60642		0.272564	0.496262	0.305631	O75955	O75955	Flotillin-1	FLOT1
NaN	NaN	21.8572	NaN	21.7008	NaN	21.5387	21.5398	21.1852	21.036	20.9734	NaN						7	7	7	19.4	19.4	19.4	54.972	0	23.008	77703000	47	0.357254		0.458883	-0.341253	-0.177396	O76021	O76021	Ribosomal L1 domain-containing protein 1	RSL1D1
22.6035	23.0116	23.4668	22.7439	22.3819	22.9206	22.9259	22.298	23.0612	23.1564	22.937	22.2376						20	20	20	24.5	24.5	24.5	116.2	0	55.183	263260000	132	0.148648		0.833756	0.0853694	0.0495402	O94832	O94832	Unconventional myosin-Id	MYO1D
22.2028	22.0199	22.3401	22.4179	22.2305	22.6984	22.1624	21.6316	22.4346	22.2975	22.4006	22.0186						5	5	3	17.7	17.7	10.6	37.839	0	38.558	152470000	80	0.491061		0.659032	0.160716	0.0971374	O94905	O94905	Erlin-2	ERLIN2
24.1247	24.2432	22.5176	24.2911	23.8031	24.1374	23.2338	23.0637	23.0178	22.6018	22.9463	23.5787						8	8	8	26.4	26.4	26.4	37.404	0	30.932	311300000	99	1.5375		0.145385	0.779193	0.431468	O95218	O95218	Zinc finger Ran-binding domain-containing protein 2	ZRANB2
21.8457	21.5893	20.737	NaN	20.8027	21.2459	20.3669	20.3644	20.8051	20.8292	21.0802	21.5662						4	4	4	11.6	11.6	11.6	51.466	0	43.967	59338000	72	0.376092		0.549088	0.252182	0.140079	O95232	O95232	Luc7-like protein 3	LUC7L3
NaN	20.5313	20.3972	NaN	NaN	NaN	20.1796	NaN	20.6855	20.9183	20.7806	NaN						2	2	2	9.9	9.9	9.9	27.228	0	7.795	36796000	40	0.125093		0.833183	-0.086792	-0.0491831	O95292	O95292	Vesicle-associated membrane protein-associated protein B/C	VAPB
NaN	NaN	20.4664	20.8048	NaN	20.5866	20.4635	20.0799	19.9268	20.4617	20.138	20.0817						8	8	8	6.4	6.4	6.4	247.74	0	42.061	39237000	48	1.53311		0.306404	0.463177	0.275329	O95425	O95425	Supervillin	SVIL
24.8766	24.5129	25.1349	24.4247	24.3878	24.3883	30.307	30.8661	30.3353	30.8585	30.9062	31.0469				+	C_J8	48	48	47	59.6	59.6	59.6	72.332	0	323.31	28961000000	1019	10.8892	1.29062e-11	0	-6.09915	-3.62711	P11021	P11021	78 kDa glucose-regulated protein	HSPA5	ER lumen, melanosome, cytoplasm
NaN	22.5589	NaN	NaN	NaN	NaN	NaN	22.4017	22.4269	22.3892	22.3719	22.4834						3	3	3	3.9	3.9	3.9	66.9	0	15.265	110510000	38	1.26701		0.0797808	-1.1299	-0.559949	O95831	O95831	Apoptosis-inducing factor 1, mitochondrial	AIFM1
NaN	NaN	NaN	NaN	NaN	NaN	30.734	31.1944	30.9681	31.5836	31.2956	31.6359				+	C_J8	12	12	12	52.4	52.4	52.4	36.869	0	111.9	40789000000	154	10.8709	1.34617e-11	0	-10.7375	-5.89655	Q96S16	Q96S16	JmjC domain-containing protein 8	JMJD8
NaN	NaN	NaN	NaN	NaN	23.1082	22.3484	22.6248	22.6564	22.5771	23.1029	NaN						1	1	1	16.7	16.7	16.7	11.834	0	119.25	177100000	30	2.05184		0.0127273	-1.95666	-0.929984	P01605	P01605	Ig kappa chain V-I region Lay
25.4217	32.5746	NaN	32.3661	NaN	32.5107	NaN	31.7775	NaN	31.2141	31.7538	32.0608						2	2	2	14.2	14.2	14.2	12.059	0	88.002	77781000000	77	0.0538603		0.634758	-0.50373	-0.103924	P01617;P01614;P06309;P06310	P01617;P01614;P06309;P06310	Ig kappa chain V-II region TEW;Ig kappa chain V-II region Cum;Ig kappa chain V-II region GM607;Ig kappa chain V-II region RPMI 6410
23.2507	23.3333	21.5686	23.2843	22.5968	22.6589	22.2396	22.3027	22.2833	22.5898	22.4722	22.9484						4	4	4	3.6	3.6	3.6	138.94	0	18.321	164270000	100	0.490889		0.469084	0.309435	0.172138	P02452;CON__Q862S4	P02452	Collagen alpha-1(I) chain	COL1A1
24.6524	24.1723	22.2853	24.1864	24.0642	24.0057	23.2433	23.3951	23.3269	23.5728	23.6338	24.141						7	7	2	5.7	5.7	1.9	138.56	0	92.82	334840000	154	0.438402		0.446612	0.342257	0.183989	P02461	P02461	Collagen alpha-1(III) chain	COL3A1
25.1234	24.8275	22.8407	24.7786	24.563	24.6021	23.7187	24.149	23.5705	23.7527	24.0117	24.4487						8	8	8	16.1	16.1	16.1	55.928	0	60.458	453220000	164	0.739323		0.307023	0.514013	0.27656	P02675;CON__P02676	P02675	Fibrinogen beta chain;Fibrinopeptide B;Fibrinogen beta chain	FGB
23.8022	NaN	22.0763	NaN	NaN	23.3593	22.9926	23.0632	23.0969	23.3713	23.3233	23.1495						4	4	4	11.9	11.9	11.9	51.511	0	63.557	241750000	52	1.27656		0.046125	-1.40778	-0.657414	P02679	P02679	Fibrinogen gamma chain	FGG
23.5392	23.1749	21.1107	23.1888	22.5517	22.9404	21.4982	22.1612	NaN	21.8296	22.0268	22.5653						7	7	7	4.4	4.4	4.4	262.62	0	17.268	117110000	61	1.25		0.109854	0.976798	0.500281	P02751	P02751	Fibronectin;Anastellin;Ugl-Y1;Ugl-Y2;Ugl-Y3	FN1
NaN	NaN	21.3187	NaN	21.8018	21.5531	22.0023	22.4672	21.6257	21.7308	22.0113	21.1689						8	8	8	29.4	29.4	29.4	48.534	0	16.508	108750000	58	1.20335		0.12	-0.922258	-0.475333	P04181	P04181	Ornithine aminotransferase, mitochondrial;Ornithine aminotransferase, hepatic form;Ornithine aminotransferase, renal form	OAT
25.0782	NaN	25.4245	26.6409	28.8533	26.5042	27.2395	25.5236	24.3313	24.5901	22.5787	27.3783			+			33	33	22	58.4	58.4	44.6	66.038	0	323.31	2498300000	443	0.0232054		0.880628	0.0976906	0.033004	P04264;CON__P04264	P04264;CON__P04264	Keratin, type II cytoskeletal 1	KRT1
21.7437	21.9634	NaN	NaN	NaN	21.5456	21.671	NaN	22.0059	21.5974	21.5244	NaN						6	6	6	29.6	29.6	29.6	36.053	0	18.383	70753000	42	0.0477931		0.856596	0.0862656	0.0402716	P04406	P04406	Glyceraldehyde-3-phosphate dehydrogenase	GAPDH
23.8875	24.065	25.4578	24.3914	24.0505	24.1451	23.4947	23.166	23.687	23.5918	23.2804	23.6531						14	14	14	45.8	45.8	45.8	43.653	0	187.25	631930000	181	2.17928		0.113149	0.854067	0.487984	P04637	P04637	Cellular tumor antigen p53	TP53
NaN	NaN	NaN	NaN	NaN	NaN	27.1356	27.5971	27.2464	27.6161	27.4628	28.0044				+	C_J8	25	25	25	64.3	64.3	64.3	50.195	0	323.31	3155300000	308	10.313	4.86407e-11	0	-7.253	-4.15209	Q9Y697	Q9Y697	Cysteine desulfurase, mitochondrial	NFS1	Mitochondria, cytoplasm, nucleus
NaN	22.4834	22.5661	22.5369	NaN	22.8013	22.3825	22.3542	22.2149	22.607	NaN	NaN						5	5	3	19.2	19.2	12.4	40.45	0	14.778	132490000	33	0.350098		0.37785	0.465573	0.223015	P04899	P04899	Guanine nucleotide-binding protein G(i) subunit alpha-2	GNAI2
24.7022	25.342	24.8762	24.8556	25.4737	24.4173	24.5424	25.0992	25.559	24.7673	25.4398	NaN						5	5	3	55.5	55.5	48.4	13.936	0	54.894	929470000	114	0.338376		0.332758	0.577398	0.256696	Q99878;Q96KK5;Q9BTM1;Q93077;Q7L7L0;P20671;P0C0S8;P04908;Q16777;Q6FI13;P16104;Q96QV6;Q8IUE6	Q99878;Q96KK5;Q9BTM1;Q93077;Q7L7L0;P20671;P0C0S8;P04908;Q16777;Q6FI13;P16104;Q96QV6	Histone H2A type 1-J;Histone H2A type 1-H;Histone H2A.J;Histone H2A type 1-C;Histone H2A type 3;Histone H2A type 1-D;Histone H2A type 1;Histone H2A type 1-B/E;Histone H2A type 2-C;Histone H2A type 2-A;Histone H2AX;Histone H2A type 1-A	HIST1H2AJ;HIST1H2AH;H2AFJ;HIST1H2AC;HIST3H2A;HIST1H2AD;HIST1H2AG;HIST1H2AB;HIST2H2AC;HIST2H2AA3;H2AFX;HIST1H2AA
22.7941	22.7178	22.4717	22.4443	NaN	22.2158	23.4641	23.8678	23.4574	23.5422	23.905	24.4973						15	15	15	18.1	18.1	18.1	112.89	0	75.988	295310000	140	2.8799		0.02	-1.56371	-0.843086	P05023;P13637;P50993;Q13733;P20648;P54707	P05023	Sodium/potassium-transporting ATPase subunit alpha-1	ATP1A1
NaN	NaN	NaN	NaN	NaN	NaN	24.8795	25.3453	24.759	24.8363	24.7298	24.7116				+	C_J8	25	25	25	25	25	25	177.19	0	105.66	518100000	157	10.1449	7.16308e-11	0	-4.71686	-2.82967	Q9NYU2;Q9NYU1	Q9NYU2	UDP-glucose:glycoprotein glucosyltransferase 1	UGGT1	ER lumen, ER-Golgi compartment
23.6183	23.2657	22.7836	22.6677	23.5793	23.7417	23.3663	23.4524	24.1758	24.1678	23.9412	22.6083						6	6	5	85.2	85.2	70.4	11.665	0	62.019	383180000	103	0.532046		0.440288	-0.342556	-0.189349	P05387	P05387	60S acidic ribosomal protein P2	RPLP2
24.5982	24.3872	25.1936	24.3113	24.4734	24.7195	24.6148	24.6032	24.8853	24.738	24.78	24.1057						8	8	8	38.2	38.2	38.2	34.273	0	114.34	858000000	169	0.0146448		0.988604	-0.00732009	-0.00437872	P05388;Q8NHW5	P05388;Q8NHW5	60S acidic ribosomal protein P0;60S acidic ribosomal protein P0-like	RPLP0;RPLP0P6
22.9328	23.2894	23.649	22.0823	22.897	23.5045	24.3629	24.4566	24.4041	24.3919	24.5026	23.9183						18	18	18	55.4	55.4	55.4	56.559	0	72.465	506610000	169	3.39437		0.0319298	-1.28022	-0.733081	P06576	P06576	ATP synthase subunit beta, mitochondrial	ATP5B
23.4851	23.9904	24.5696	24.7552	25.5979	24.6244	24.7352	25.0229	24.5842	23.7776	23.9268	24.5598						8	8	8	39.8	39.8	39.8	32.575	0	88.734	815490000	192	0.0714464		0.868201	0.0693525	0.0374211	P06748	P06748	Nucleophosmin	NPM1
NaN	23.2874	23.0285	23.3721	22.9801	23.4605	22.74	22.3781	22.807	22.9646	22.7671	23.2807						8	8	4	27.7	27.7	15.8	32.95	0	25.315	251300000	89	0.00270976		0.997865	0.00339222	0.00176273	P06753	P06753	Tropomyosin alpha-3 chain	TPM3
24.1748	24.2657	24.2116	24.1188	23.7676	24.0761	NaN	NaN	NaN	NaN	NaN	NaN				+	C_J8	13	11	11	26.3	23.2	23.2	61.516	0	35.355	253580000	82	9.39961		0.00164706	4.16946	2.48835	P07196	P07196	Neurofilament light polypeptide	NEFL
25.6148	25.73	25.5502	25.8508	25.0498	25.3448	NaN	NaN	NaN	NaN	NaN	NaN				+	C_J8	31	29	28	39.2	37.9	37	102.47	0	170.49	706170000	238	8.2373		0	5.37535	2.99036	P07197	P07197	Neurofilament medium polypeptide	NEFM
NaN	NaN	22.6019	NaN	NaN	NaN	21.8572	22.6334	22.2493	22.3932	22.2987	22.1927						9	9	9	21.7	21.7	21.7	57.116	0	68.846	119430000	64	2.03823		0.02176	-1.63644	-0.814948	P07237	P07237	Protein disulfide-isomerase	P4HB
26.8997	27.0829	27.7283	26.5575	26.9559	27.0038	27.9429	27.7995	27.8737	27.5943	27.5802	27.1718						22	22	6	59.7	59.7	17.1	49.67	0	323.31	5981000000	508	2.02692		0.201937	-0.62235	-0.367356	P07437	P07437	Tubulin beta chain	TUBB
21.8726	NaN	22.0419	20.974	NaN	20.8764	20.6841	20.5418	21.1376	21.3277	20.4682	NaN						15	15	15	13.9	13.9	13.9	170.59	0	37.277	72285000	63	0.819053		0.307774	0.502598	0.275575	P07814	P07814	Bifunctional glutamate/proline--tRNA ligase;Glutamate--tRNA ligase;Proline--tRNA ligase	EPRS
25.6355	25.709	25.2599	24.9704	25.6621	24.9342	25.6449	25.4603	25.8322	25.3922	25.2307	25.2037						12	12	12	47.7	47.7	47.7	33.67	0	62.623	1413300000	185	0.231755		0.799393	-0.0988235	-0.0589698	P07910;P0DMR1;O60812;B7ZW38;B2RXH8	P07910	Heterogeneous nuclear ribonucleoproteins C1/C2	HNRNPC
23.0778	22.3612	NaN	22.0753	22.4528	22.496	21.761	NaN	21.7265	NaN	NaN	22.342						3	3	3	2.6	2.6	2.6	129.31	0	11.417	98928000	50	0.937797		0.0788333	1.25663	0.563802	P08123	P08123	Collagen alpha-2(I) chain	COL1A2
24.1799	23.7595	24.9634	23.8971	23.8728	24.0732	23.8288	24.2297	24.2376	24.1009	24.3466	24.1515						20	18	11	38.1	36.2	25.3	83.263	0	116.66	634060000	163	0.0458042		0.953227	-0.0248839	-0.0146992	P08238;Q14568;Q58FF7;Q58FG1;Q58FF6	P08238	Heat shock protein HSP 90-beta	HSP90AB1
23.0352	NaN	22.2298	22.4699	22.317	22.5703	22.1305	22.3693	22.2377	22.0135	22.1477	22.5359						8	8	8	21.3	21.3	21.3	43.295	0	21.447	141560000	89	0.136688		0.701741	-0.168333	-0.0852659	P08559;P29803	P08559	Pyruvate dehydrogenase E1 component subunit alpha, somatic form, mitochondrial	PDHA1
30.2675	30.2395	30.6671	30.5802	30.2464	30.4283	30.4607	30.1455	30.525	30.5694	30.415	29.9647						58	58	51	79.2	79.2	73.4	53.651	0	323.31	42666000000	1587	0.188599		0.872811	0.058122	0.0358027	P08670;P41219;CON__Q61726;CON__O43790;CON__Q6NT21;CON__P78385;CON__Q14533;CON__P78386;CON__Q8N1N4-2;CON__Q7RTT2;P14136;O43790;P78385;Q14533;P78386;Q8N1N4;P12036	P08670	Vimentin	VIM
NaN	NaN	21.9525	NaN	23.4415	NaN	23.0709	23.0209	21.4977	22.4626	NaN	NaN						5	5	5	51.9	51.9	51.9	15.55	0	16.034	121040000	44	0.209583		0.438213	-0.452257	-0.190283	P08708	P08708	40S ribosomal protein S17	RPS17
NaN	NaN	21.6705	22.6862	NaN	22.0916	21.8596	21.1523	21.5732	21.5139	21.6804	NaN						3	3	3	8.1	8.1	8.1	27.076	0	9.8225	95729000	51	0.296627		0.484547	-0.3262	-0.165428	P09496	P09496	Clathrin light chain A	CLTA
21.8794	22.1396	21.6904	21.8508	21.4678	21.924	21.3907	21.6601	NaN	21.4856	21.3832	21.6111						3	3	3	10.9	10.9	10.9	25.19	0	7.759	86821000	60	1.3787		0.273939	0.51326	0.298412	P09497	P09497	Clathrin light chain B	CLTB
24.4821	24.5206	25.2517	24.8343	25.0266	24.5943	24.8153	24.6944	24.9336	24.8383	24.5601	24.0809						14	14	14	45.2	45.2	45.2	38.746	0	71.348	892070000	162	0.319803		0.720726	0.131158	0.0781499	P09651;Q32P51	P09651;Q32P51	Heterogeneous nuclear ribonucleoprotein A1;Heterogeneous nuclear ribonucleoprotein A1, N-terminally processed;Heterogeneous nuclear ribonucleoprotein A1-like 2	HNRNPA1;HNRNPA1L2
24.0965	24.3153	24.7357	24.5066	24.5143	24.3407	24.2471	24.0251	24.7261	24.3491	24.5162	24.226						24	24	24	32.1	32.1	32.1	113.08	0	106.56	730260000	249	0.212487		0.847401	0.0699288	0.0427967	P09874	P09874	Poly [ADP-ribose] polymerase 1	PARP1
24.415	24.5269	22.9569	24.1899	24.6797	24.3674	23.825	24.3823	23.7798	23.7595	24.3277	23.5578						3	3	3	2.5	2.5	2.5	192.78	0	48.814	487070000	89	0.389964		0.547399	0.250617	0.140025	P0C0L4;P0C0L5;CON__P01030;CON__ENSEMBL:ENSBTAP00000007350	P0C0L4;P0C0L5	Complement C4-A;Complement C4 beta chain;Complement C4-A alpha chain;C4a anaphylatoxin;C4b-A;C4d-A;Complement C4 gamma chain;Complement C4-B;Complement C4 beta chain;Complement C4-B alpha chain;C4a anaphylatoxin;C4b-B;C4d-B;Complement C4 gamma chain	C4A;C4B
25.7075	25.5415	25.5437	25.1754	25.2847	25.4419	26.2144	26.2392	26.2216	26.2888	26.3745	26.3695						23	22	13	50.1	48	30.4	70.051	0	179.49	2012800000	386	5.76992		0.0933506	-0.835539	-0.527433	P0DMV9;P0DMV8	P0DMV9;P0DMV8	Heat shock 70 kDa protein 1B;Heat shock 70 kDa protein 1A	HSPA1B;HSPA1A
NaN	NaN	21.3428	NaN	NaN	NaN	25.4806	25.4354	25.0279	25.2757	25.5952	24.8615				+	C_J8	25	25	25	62.1	62.1	62.1	57.488	0	181.02	698970000	220	9.28634	5.17202e-10	0.0004	-4.56754	-2.6907	P78371	P78371	T-complex protein 1 subunit beta	CCT2	cytoplasm
NaN	22.6656	22.7267	23.1219	23.5814	22.6369	22.1793	22.5818	22.4354	22.2336	22.6375	NaN						9	2	2	26.9	9.6	9.6	21.865	0	29.234	181890000	73	0.727535		0.316109	0.494221	0.267274	P10412;P22492;Q02539	P10412	Histone H1.4	HIST1H1E
27.0814	26.8099	28.1831	26.7318	26.7503	26.7046	27.2671	27.6542	27.3789	27.545	27.6761	27.8338						32	32	32	60.6	60.6	60.6	61.054	0	323.31	6158300000	633	1.18234		0.279713	-0.515648	-0.294727	P10809	P10809	60 kDa heat shock protein, mitochondrial	HSPD1
NaN	NaN	NaN	NaN	NaN	NaN	25.4329	25.9733	25.5818	25.6717	25.8869	26.0373				+	C_J8	15	15	15	48	48	48	54.858	0	124.85	853180000	178	9.27363	5.32562e-10	0	-5.93993	-3.37948	Q96DZ1	Q96DZ1	Endoplasmic reticulum lectin 1	ERLEC1	ER lumen
26.3066	26.0228	26.0898	25.938	25.8891	26.2126	26.5196	26.5218	26.5536	26.7127	26.6717	26.6922						25	24	21	42.6	42.6	38.5	70.897	0	225.92	2545500000	461	4.49907		0.228514	-0.535434	-0.339944	P11142;P54652	P11142	Heat shock cognate 71 kDa protein	HSPA8
24.0523	23.3178	23.7189	22.9534	23.652	23.2504	24.0756	24.4798	24.053	24.4754	24.5003	24.0632						12	12	12	43.5	43.5	43.5	39.233	0	71.325	517120000	128	2.74918		0.121937	-0.78375	-0.464891	P11177	P11177	Pyruvate dehydrogenase E1 component subunit beta, mitochondrial	PDHB
NaN	22.683	21.5971	22.3022	22.9575	22.6725	22.5997	22.4538	22.5471	22.4813	22.9592	21.6193						9	9	9	21.2	21.2	21.2	53.486	0	30.406	167990000	97	0.25917		0.617817	-0.206837	-0.112726	P11182	P11182	Lipoamide acyltransferase component of branched-chain alpha-keto acid dehydrogenase complex, mitochondrial	DBT
22.0173	NaN	21.5128	NaN	21.7229	21.6907	22.2072	22.3618	22.1945	22.1091	22.2899	21.8387						6	6	6	24.9	24.9	24.9	46.588	0	28.293	118700000	71	1.61771		0.10853	-0.923679	-0.499844	P11310	P11310	Medium-chain specific acyl-CoA dehydrogenase, mitochondrial	ACADM
23.8819	23.4741	24.4007	23.7235	23.841	24.1413	23.2448	23.4375	23.6876	23.743	23.1657	22.2702						18	18	14	36.2	36.2	26.9	70.67	0	92.068	435770000	181	1.54047		0.197387	0.652259	0.371514	P11940;Q9H361;Q4VXU2;Q5JQF8;Q96DU9	P11940;Q9H361	Polyadenylate-binding protein 1;Polyadenylate-binding protein 3	PABPC1;PABPC3
NaN	NaN	NaN	NaN	NaN	NaN	24.1374	24.7422	24.3294	24.1839	24.4886	24.9105				+	C_J8	11	11	11	23.9	23.9	23.9	88.754	0	66.276	390300000	92	8.94527	1.13431e-09	0.0008	-4.32475	-2.54008	Q9UBV2	Q9UBV2	Protein sel-1 homolog 1	SEL1L	ER membrane
22.7744	NaN	21.4247	22.0703	22.8552	22.5362	22.5885	22.2601	22.3811	22.1755	22.3309	21.9375						7	7	7	26.5	26.5	26.5	42.644	0	28.597	155700000	54	0.302001		0.519527	-0.293325	-0.15293	P12277	P12277	Creatine kinase B-type	CKB
25.2397	24.7562	23.855	24.0505	24.7195	24.4854	24.505	24.721	24.503	24.4936	24.6272	24.4489						19	19	19	37.1	37.1	37.1	69.842	0	108.92	711700000	250	0.0545277		0.942995	-0.0320625	-0.0187437	P12956	P12956	X-ray repair cross-complementing protein 6	XRCC6
NaN	NaN	22.1785	NaN	23.0515	NaN	22.9146	23.1587	22.4615	NaN	20.9449	NaN						13	13	13	32.9	32.9	32.9	82.704	0	33.703	130870000	60	0.344342		0.308274	-0.642765	-0.276775	P13010	P13010	X-ray repair cross-complementing protein 5	XRCC5
21.8802	NaN	21.0545	NaN	22.6877	NaN	21.9346	21.9143	21.7979	21.8232	21.8722	NaN						11	11	10	18.5	18.5	17.4	95.337	0	25.068	100260000	54	0.552181		0.271145	-0.621398	-0.303926	P13639	P13639	Elongation factor 2	EEF2
NaN	NaN	21.5477	NaN	NaN	NaN	24.6447	24.8447	24.2453	24.5824	24.62	25.109				+	C_J8	23	23	23	61.9	61.9	61.9	59.67	0	92.842	447910000	195	8.50446	3.12997e-09	0.00168421	-3.70239	-2.18764	P48643	P48643	T-complex protein 1 subunit epsilon	CCT5	cytoplasm
23.4293	23.4264	22.5801	NaN	23.5312	23.5401	23.3998	23.8941	23.2051	23.4462	23.78	22.9106						18	18	18	48.6	48.6	48.6	57.936	0	71.879	297850000	123	0.573898		0.261605	-0.638675	-0.312618	P14618	P14618	Pyruvate kinase PKM	PKM
21.3511	NaN	20.2705	NaN	NaN	NaN	24.4544	24.7173	24.938	25.0735	25.2042	25.5337				+	C_J8	17	17	17	40.7	40.7	40.7	59.62	0	85.699	554550000	156	8.49161	3.22396e-09	0.000923077	-4.44778	-2.56822	P50990	P50990	T-complex protein 1 subunit theta	CCT8	cytoplasm
23.3485	23.3112	23.7515	23.3182	23.262	22.9466	23.595	23.5595	23.9026	23.4446	23.2312	23.0209						11	11	11	29.9	29.9	29.9	64.132	0	57.596	365140000	150	0.372267		0.715887	-0.135948	-0.0817378	P14866;Q8WVV9	P14866	Heterogeneous nuclear ribonucleoprotein L	HNRNPL
20.9086	21.2356	21.5161	21.6332	20.7592	21.2282	20.9513	NaN	20.647	20.9128	20.374	NaN						8	8	8	16.2	16.2	16.2	81.744	0	22.475	67586000	66	1.2419		0.12125	0.889456	0.464673	P14923	P14923	Junction plakoglobin	JUP
22.7835	23.0864	23.179	22.9756	22.3792	22.9062	22.8259	22.3772	22.9094	22.7636	22.5711	22.8019						9	9	9	36.9	36.9	36.9	31.324	0	35.332	243420000	89	0.622895		0.629653	0.176826	0.107756	P15880	P15880	40S ribosomal protein S2	RPS2
23.7634	24.2902	24.6625	23.9891	23.5674	23.9901	23.3023	20.184	23.057	23.1133	22.8776	21.7015						48	48	48	21.6	21.6	21.6	331.77	0	176.07	404170000	268	2.02998		0.020898	1.6712	0.827068	P15924	P15924	Desmoplakin	DSP
25.1792	24.9393	24.7189	25.6596	25.6029	24.9312	24.1184	24.7267	24.6092	24.4494	24.6775	24.2301						10	10	3	27.7	27.7	9.9	21.364	0	59.01	845010000	219	2.42769		0.153455	0.703297	0.416854	P16403	P16403	Histone H1.2	HIST1H1C
21.625	NaN	21.9591	NaN	NaN	21.0004	22.536	22.3284	22.4708	22.6975	22.0071	22.0667						16	16	16	21.6	21.6	21.6	114.76	0	44.061	132880000	74	2.69581		0.0239216	-1.4672	-0.791169	P16615;O14983;Q93084	P16615	Sarcoplasmic/endoplasmic reticulum calcium ATPase 2	ATP2A2
23.2052	23.2493	23.3927	22.9258	23.217	23.0043	23.2063	22.7985	23.2465	23.0231	22.9182	22.9347						13	10	10	22.6	17.4	17.4	69.147	0	60.057	299770000	114	0.748741		0.683872	0.144519	0.0903335	P17844	P17844	Probable ATP-dependent RNA helicase DDX5	DDX5
19.588	20.1033	19.0383	19.4139	NaN	19.0058	23.6317	23.6073	23.7535	23.9412	24.189	24.4525				+	C_J8	25	25	25	23.4	23.4	23.4	157.9	0	125.76	266460000	176	8.49129	3.22634e-09	0.000857143	-4.4151	-2.55184	P42704	P42704	Leucine-rich PPR motif-containing protein, mitochondrial	LRPPRC	Mitochondria, nucleus
24.4794	24.2468	25.1637	24.7977	24.2606	24.6147	24.2675	24.2859	24.5709	24.3878	24.374	24.3015						14	14	14	52.4	52.4	52.4	29.225	0	63.608	767370000	171	0.803516		0.54981	0.229231	0.138936	P18124	P18124	60S ribosomal protein L7	RPL7
23.5207	23.5754	23.9745	23.1755	23.1725	23.3643	23.219	22.912	23.1929	23.4413	22.7674	23.0002						7	7	7	42.9	42.9	42.9	21.397	0	24.787	365670000	107	1.40867		0.374104	0.375033	0.226197	P18621	P18621	60S ribosomal protein L17	RPL17
20.9136	20.6272	21.0682	NaN	NaN	20.6115	20.741	NaN	20.8899	20.944	21.3841	NaN						6	6	6	24.7	24.7	24.7	44.969	0	16.351	52690000	44	0.0284786		0.952545	-0.0282799	-0.0153169	P18754	P18754	Regulator of chromosome condensation	RCC1
25.0975	25.2575	26.2645	25.3878	25.221	25.857	25.4193	25.0836	25.579	25.4073	24.962	25.2255						24	24	24	34.1	34.1	34.1	76.613	0	261.73	1574800000	376	0.546718		0.55058	0.234734	0.137486	P19338	P19338	Nucleolin	NCL
25.861	26.3585	26.7153	26.8129	26.2311	26.8086	27.3298	27.0735	27.5393	27.6919	27.5192	27.2163						80	80	76	43.5	43.5	42.3	280.74	0	323.31	4512400000	984	3.33665		0.0818378	-0.930445	-0.553092	P21333	P21333	Filamin-A	FLNA
NaN	NaN	NaN	NaN	22.4388	21.4637	21.5818	21.5182	NaN	21.6096	21.144	NaN						5	5	5	32.2	32.2	32.2	24.636	0	11.239	57911000	33	0.349682		0.435426	-0.385122	-0.193863	P22061	P22061	Protein-L-isoaspartate(D-aspartate) O-methyltransferase	PCMT1
26.7396	26.9301	27.0403	26.5593	26.8323	26.5547	27.1613	26.707	27.0506	26.9241	26.505	26.4174						21	21	21	61.8	61.8	61.8	37.429	0	167.72	3871700000	427	0.0440253		0.970489	-0.0182107	-0.0110596	P22626	P22626	Heterogeneous nuclear ribonucleoproteins A2/B1	HNRNPA2B1
22.1556	22.3837	22.4766	22.2475	21.9863	22.8069	22.077	21.9903	22.2522	22.0538	22.2635	NaN						11	11	11	21.4	21.4	21.4	76.149	0	29.76	154380000	80	0.782589		0.266327	0.586308	0.309995	P23246	P23246	Splicing factor, proline- and glutamine-rich	SFPQ
24.4741	24.2326	24.5387	24.2451	23.9848	24.5011	24.2808	24.1166	24.3487	24.2367	24.2474	24.0315						11	11	11	49.8	49.8	49.8	26.688	0	33.016	645500000	132	0.587729		0.733366	0.119119	0.0744774	P23396	P23396	40S ribosomal protein S3	RPS3
24.3366	24.2763	24.2418	23.9593	23.6702	23.9732	23.6491	23.2289	23.4946	23.2677	23.4591	23.5268						8	8	8	66.3	66.3	66.3	18.502	0	64.832	434560000	110	3.39334		0.173322	0.638514	0.393437	P23528;Q9Y281	P23528	Cofilin-1	CFL1
NaN	NaN	22.5454	NaN	NaN	NaN	21.9355	22.1271	22.0174	22.0386	21.9452	NaN						4	4	4	30.7	30.7	30.7	24.763	0	23.466	106420000	27	1.24882		0.0889474	-1.07186	-0.536761	P24534	P24534	Elongation factor 1-beta	EEF1B2
23.869	23.5781	22.6194	23.3825	23.0095	23.1166	22.2228	22.7155	22.5088	22.3911	22.8041	23.1683						13	13	13	48	48	48	45.199	0	55.524	211150000	119	1.69932		0.204594	0.627404	0.363297	P24752	P24752	Acetyl-CoA acetyltransferase, mitochondrial	ACAT1
NaN	NaN	22.426	NaN	22.7971	NaN	23.1104	22.8061	21.5926	NaN	22.3035	NaN						5	5	5	51.5	51.5	51.5	14.515	0	64.905	137770000	48	0.206271		0.439094	-0.457293	-0.19064	P25398	P25398	40S ribosomal protein S12	RPS12
21.9486	22.0712	NaN	21.9927	22.0266	21.5421	20.8642	20.5743	20.7087	NaN	NaN	NaN						6	6	6	10.9	10.9	10.9	88.06	0	16.673	43746000	45	2.71795		0.0421017	1.22961	0.685102	P25440;O60885	P25440	Bromodomain-containing protein 2	BRD2
26.879	26.6652	26.0243	26.4175	26.2541	26.4541	26.985	27.4718	26.9395	27.1721	27.1989	27.4439						24	24	24	50.5	50.5	50.5	59.75	0	265.63	3665800000	383	3.22565		0.128577	-0.752833	-0.455527	P25705	P25705	ATP synthase subunit alpha, mitochondrial	ATP5A1
24.1253	23.818	23.4986	23.4264	23.7858	23.5822	23.2915	23.7389	23.3675	23.4929	22.9594	23.5818						11	11	11	33.9	33.9	33.9	53.5	0	39.374	362470000	103	1.11731		0.44982	0.300729	0.182022	P26368	P26368	Splicing factor U2AF 65 kDa subunit	U2AF2
25.5432	25.7643	26.17	25.9954	25.6235	25.8301	25.3461	25.2446	25.5157	25.5366	25.2565	25.5829						13	13	13	47.9	47.9	47.9	24.261	0	79.895	1587700000	244	2.31562		0.341068	0.407341	0.252521	P26373	P26373	60S ribosomal protein L13	RPL13
23.3391	23.7337	23.54	23.0698	23.6849	NaN	23.3589	23.4994	23.702	23.5129	23.609	23.1477						10	10	10	27.9	27.9	27.9	57.221	0	43.524	353950000	104	0.441188		0.381284	-0.431266	-0.220983	P26599	P26599	Polypyrimidine tract-binding protein 1	PTBP1
23.1291	23.128	24.4443	23.0724	23.2961	23.1966	23.211	23.2024	23.2968	23.3675	23.5159	22.5379						8	8	8	22.2	22.2	22.2	50.118	0	120.29	383460000	125	0.321225		0.62792	0.189175	0.107717	P26641	P26641	Elongation factor 1-gamma	EEF1G
25.7697	25.7407	25.5692	25.9269	25.1237	25.4193	28.0806	28.3307	27.9905	28.319	28.0821	28.5339				+	C_J8	19	19	8	40.9	40.9	13.1	32.852	0	135.49	5573400000	264	8.26833	5.39101e-09	0.00151724	-2.6312	-1.59992	P05141;Q9H0C2	P05141	ADP/ATP translocase 2;ADP/ATP translocase 2, N-terminally processed	SLC25A5	Mitochondrion inner membrane
22.7086	22.4991	23.0815	23.3738	22.8006	22.5332	22.2209	21.6158	22.452	21.9396	21.537	22.5535						13	13	13	17.1	17.1	17.1	121	0	60.887	188650000	123	2.24922		0.129592	0.779668	0.452732	P27816	P27816	Microtubule-associated protein 4	MAP4
NaN	NaN	NaN	NaN	NaN	NaN	24.8421	24.8026	24.4105	24.5904	24.911	25.227				+	C_J8	16	16	16	44.1	44.1	44.1	58.024	0	71.141	483700000	125	8.14089	7.22953e-09	0.001	-4.50878	-2.56858	P40227;Q92526	P40227	T-complex protein 1 subunit zeta	CCT6A	cytoplasm
22.9904	22.5953	23.314	23.0329	22.5064	23.1719	22.9813	22.7562	23.0627	23.1404	23.2102	22.6481						14	14	14	28.1	28.1	28.1	75.475	0	69.888	269950000	154	0.0718066		0.944921	-0.031312	-0.0188767	P28288	P28288	ATP-binding cassette sub-family D member 3	ABCD3
23.8489	23.7515	24.9821	23.7279	23.5256	23.6567	23.0368	23.249	23.5643	23.1902	23.4418	23.6585						8	8	8	38.1	38.1	38.1	31.121	0	75.791	477650000	160	1.38558		0.253014	0.558679	0.32136	P29692	P29692	Elongation factor 1-delta	EEF1D
24.8876	24.9682	25.3793	24.9518	24.9153	25.3715	24.8895	24.8761	25.1801	24.9146	24.8599	24.3586						6	6	6	49.7	49.7	49.7	17.818	0	234.29	956510000	127	0.859627		0.547585	0.232494	0.141396	P30050	P30050	60S ribosomal protein L12	RPL12
NaN	NaN	NaN	NaN	NaN	NaN	23.7116	23.8359	23.7097	23.7934	23.9523	24.2629				+	C_J8	9	9	9	21.5	21.5	21.5	61.397	0	50.664	252810000	93	8.08912	8.14479e-09	0.00152381	-3.65717	-2.13909	P00367;P49448	P00367;P49448	Glutamate dehydrogenase 1, mitochondrial;Glutamate dehydrogenase 2, mitochondrial	GLUD1;GLUD2	Mitochondrion matrix
NaN	NaN	21.3055	21.8928	21.7848	21.791	22.0119	22.1694	22.0636	22.0644	22.2572	21.9933						8	8	8	16.9	16.9	16.9	72.691	0	37.788	111020000	107	1.59147		0.10815	-0.93735	-0.504541	P31040	P31040	Succinate dehydrogenase [ubiquinone] flavoprotein subunit, mitochondrial	SDHA
21.3354	NaN	21.7991	NaN	21.3089	NaN	21.8014	21.4984	21.5598	21.2272	NaN	NaN						5	4	4	19.9	17.6	17.6	36.926	0	29.62	75520000	63	0.149765		0.655727	-0.198744	-0.09857	P31942	P31942	Heterogeneous nuclear ribonucleoprotein H3	HNRNPH3
25.8933	25.71	25.8148	25.4063	25.4871	25.4375	25.8834	25.9037	26.029	25.9659	25.8883	25.7601						16	16	10	53.5	53.5	35.4	49.229	0	323.31	1790200000	377	1.89069		0.460402	-0.280245	-0.17595	P31943	P31943	Heterogeneous nuclear ribonucleoprotein H;Heterogeneous nuclear ribonucleoprotein H, N-terminally processed	HNRNPH1
23.0777	NaN	24.0444	NaN	23.6181	23.6051	23.2306	NaN	23.1122	23.2083	22.4301	22.0997						5	5	5	23.4	23.4	23.4	21.863	0	29.302	291860000	61	0.106781		0.631266	0.250192	0.105114	P32969	P32969	60S ribosomal protein L9	RPL9
23.0648	22.9394	23.8379	21.6016	22.8052	23.237	22.7275	22.1113	22.4204	22.6464	22.6858	22.2718						16	16	15	25.8	25.8	24	100.07	0	160.37	253520000	147	0.701207		0.352378	0.437138	0.240479	P35221	P35221	Catenin alpha-1	CTNNA1
NaN	21.1896	23.265	21.2123	22.2277	22.0926	22.0292	21.3205	21.2749	21.2445	20.6432	20.5409						12	12	12	23.3	23.3	23.3	85.496	0	46.197	129620000	61	0.494722		0.33037	0.513817	0.258054	P35222	P35222	Catenin beta-1	CTNNB1
28.4415	28.688	28.8062	28.659	28.3221	28.651	28.7147	28.279	28.6699	28.8898	28.6907	28.483						135	135	109	60.2	60.2	53.2	226.53	0	323.31	13222000000	2540	0.0867427		0.950903	-0.0265462	-0.016458	P35579;REV__Q9UKV3;P13535;Q9UKX3;Q9Y623;P12882;P11055;Q9UKX2;A7E2Y1	P35579	Myosin-9	MYH9
27.3416	27.452	27.5899	27.6488	27.2142	27.5248	27.4054	26.957	27.3856	27.4843	27.2226	27.1373						112	92	88	57.1	49.6	47.4	229	0	323.31	5469400000	1420	1.05063		0.590551	0.196499	0.122481	P35580	P35580	Myosin-10	MYH10
NaN	22.4836	22.6583	NaN	22.6856	23.6799	23.0153	22.6058	23.2064	22.6289	22.4681	23.5013						5	5	3	12.4	12.4	12.4	53.425	0	25.554	225010000	56	0.769907		0.129253	-0.975874	-0.451858	P35637	P35637	RNA-binding protein FUS	FUS
22.0542	NaN	21.6096	23.7934	25.5501	21.3259	25.4189	20.7843	21.9284	NaN	20.17	21.9364			+			19	17	12	41.8	38.7	30.2	65.432	0	89.235	299470000	136	0.350464		0.224806	0.905573	0.342758	P35908;CON__P35908;CON__Q9R0H5;CON__Q6NXH9;CON__Q7Z794;CON__P19013;P19013;Q7Z794	P35908;CON__P35908	Keratin, type II cytoskeletal 2 epidermal	KRT2
24.9614	25.0831	24.405	24.6878	25.0296	24.9792	25.1053	25.47	25.0498	25.3518	25.2482	25.1479						10	10	10	41.9	41.9	41.9	32.996	0	83.798	1016300000	198	1.85523		0.371234	-0.371133	-0.228417	P36542	P36542	ATP synthase subunit gamma, mitochondrial	ATP5C1
25.4658	25.5449	26.0587	26.0281	25.5011	25.769	25.3139	25.3429	25.7711	25.3912	25.2594	25.247						18	18	18	43.8	43.8	43.8	47.697	0	136.05	1612300000	298	1.52022		0.411345	0.340354	0.208186	P36578	P36578	60S ribosomal protein L4	RPL4
24.5761	24.7895	24.5658	23.3687	24.5355	24.0947	24.7255	24.5296	24.6486	24.4084	24.2473	24.071						9	9	9	27.6	27.6	27.6	42.331	0	87.509	682110000	184	0.200548		0.766804	-0.116689	-0.0672581	P38159;Q96E39;O75526;Q8N7X1	P38159;Q96E39	RNA-binding motif protein, X chromosome;RNA-binding motif protein, X chromosome, N-terminally processed;RNA binding motif protein, X-linked-like-1	RBMX;RBMXL1
26.4544	26.2116	26.1589	25.9783	25.8961	26.0021	26.2614	26.4385	26.5096	26.7256	26.6538	26.652						28	28	28	49.8	49.8	49.8	73.68	0	323.31	2559200000	547	2.52359		0.325384	-0.423227	-0.263084	P38646	P38646	Stress-70 protein, mitochondrial	HSPA9
24.2536	24.443	25.0747	24.7599	24.6576	24.5096	24.2937	24.2165	24.4505	24.1173	24.3588	24.0339						15	15	15	40.7	40.7	40.7	46.108	0	111.63	765120000	262	1.73151		0.371943	0.371283	0.227467	P39023;Q92901	P39023	60S ribosomal protein L3	RPL3
NaN	NaN	NaN	NaN	20.3296	NaN	21.5773	22.094	21.9018	21.7282	21.6301	21.4052						6	6	6	5.4	5.4	5.4	178.19	0	21.231	64056000	48	3.18238		0.0184348	-1.57554	-0.863835	P39060	P39060	Collagen alpha-1(XVIII) chain;Endostatin	COL18A1
NaN	NaN	NaN	NaN	NaN	NaN	23.4165	24.3212	23.5976	23.8267	23.944	23.9383				+	C_J8	9	9	2	40.7	40.7	9.6	40.648	0	51.788	249300000	113	8.03505	9.22465e-09	0.0013913	-3.28401	-1.94237	P10321;Q31612;P30499;Q09160;P30511	P10321	HLA class I histocompatibility antigen, Cw-7 alpha chain	HLA-C	Membrane; Single-pass type I membrane protein
23.5311	NaN	24.3523	24.0746	23.5902	23.8108	23.5477	23.458	23.5034	23.5792	23.6694	23.1806						4	4	4	19.7	19.7	19.7	23.577	0	16.166	405650000	71	0.0741686		0.829158	-0.102731	-0.0512268	P40429;Q6NVV1	P40429;Q6NVV1	60S ribosomal protein L13a;Putative 60S ribosomal protein L13a protein RPL13AP3	RPL13A;RPL13AP3
21.8542	NaN	22.8868	22.05	22.6969	22.2224	22.682	22.6933	23.1063	22.8988	22.8756	21.8665						13	13	13	25.4	25.4	25.4	82.999	0	72.051	209020000	119	0.847938		0.182504	-0.754178	-0.382247	P40939	P40939	Trifunctional enzyme subunit alpha, mitochondrial;Long-chain enoyl-CoA hydratase;Long chain 3-hydroxyacyl-CoA dehydrogenase	HADHA
24.4322	24.3589	24.9129	24.3263	24.181	24.05	23.6889	23.4486	23.5791	23.7128	23.8075	23.7638						17	17	10	40.8	40.8	24.6	75.491	0	127.44	580850000	209	3.49921		0.143029	0.710089	0.435008	P42166	P42166	Lamina-associated polypeptide 2, isoform alpha;Thymopoietin;Thymopentin	TMPO
23.0632	23.0082	23.2012	23.6044	22.7273	NaN	23.2402	23.1991	23.2547	23.3572	22.9866	23.52						2	2	1	25	25	15.5	9.461	0.0010929	4.7078	270250000	55	0.613275		0.265299	-0.619389	-0.30971	P42677	P42677	40S ribosomal protein S27	RPS27
22.2602	22.4526	23.0033	22.1584	22.8596	22.7961	25.478	25.7678	25.1118	25.2829	25.5981	25.6549				+	C_J8	21	21	21	57.9	57.9	57.9	60.343	0	99.577	867740000	261	7.90436	1.24635e-08	0.00118519	-2.8939	-1.72939	P17987	P17987	T-complex protein 1 subunit alpha	TCP1	cytoplasm
22.3468	22.6134	23.0481	22.4795	23.7798	22.9114	23.7019	23.279	22.8937	22.9082	22.7092	21.9573						13	13	13	22.2	22.2	22.2	94.622	0	79.309	276910000	120	0.0502454		0.91918	-0.0450306	-0.0247476	P43243	P43243	Matrin-3	MATR3
22.6842	22.5578	22.7715	22.306	22.0462	22.1819	NaN	21.9235	22.0863	22.1307	22.3898	22.1723						4	4	4	16.4	16.4	16.4	23.31	0	79.071	155000000	70	1.12679		0.299676	0.492463	0.281806	P43487	P43487	Ran-specific GTPase-activating protein	RANBP1
25.013	24.9158	25.415	25.0929	24.8658	25.2936	25.1057	25.1432	25.7043	25.562	25.4358	24.9554						16	16	16	71.1	71.1	71.1	31.566	0	249.74	1270000000	223	0.763256		0.563343	-0.218407	-0.132477	P45880	P45880	Voltage-dependent anion-selective channel protein 2	VDAC2
NaN	24.2055	24.6025	24.482	23.9374	24.3129	23.9036	23.966	24.2057	24.1133	23.9919	23.9655						6	6	6	32.4	32.4	32.4	16.561	0	22.131	562670000	68	0.215668		0.518934	-0.328126	-0.154724	P46776	P46776	60S ribosomal protein L27a	RPL27A
NaN	NaN	24.1015	22.1059	22.4371	22.5676	22.2899	22.1104	22.7394	22.4411	22.2044	NaN						11	11	11	42.4	42.4	42.4	34.362	0	41.855	228590000	94	0.017165		0.949383	0.0364135	0.0163223	P46777	P46777	60S ribosomal protein L5	RPL5
24.045	24.334	25.0724	24.4059	24.1326	24.4501	23.6458	23.8067	24.1538	24.8446	24.0012	24.0759						6	6	6	33.8	33.8	33.8	18.565	0	28.42	660960000	68	0.728992		0.447433	0.318665	0.184759	P46778	P46778	60S ribosomal protein L21	RPL21
24.2307	24.0676	24.8811	24.7234	24.0552	24.1588	23.7972	23.752	24.1566	23.9442	23.7651	24.1914						7	7	7	40.9	40.9	40.9	15.747	0	82.585	608660000	153	1.508		0.340767	0.418397	0.251009	P46779	P46779	60S ribosomal protein L28	RPL28
23.4142	23.5511	23.7738	23.1738	23.2989	23.6817	23.331	23.3101	23.5729	23.2801	23.3635	23.159						7	7	7	26.8	26.8	26.8	22.591	0	22.242	342340000	114	0.680434		0.68291	0.146176	0.0908613	P46781	P46781	40S ribosomal protein S9	RPS9
NaN	NaN	21.7738	NaN	22.3969	21.6911	NaN	22.5038	21.8235	21.6094	22.0467	NaN						7	7	7	41.7	41.7	41.7	22.876	0	55.88	112540000	50	0.119412		0.682778	-0.193298	-0.0914104	P46782	P46782	40S ribosomal protein S5;40S ribosomal protein S5, N-terminally processed	RPS5
22.9279	22.9403	23.5739	23.3112	23.0965	23.3033	22.7774	22.6671	23.0901	22.8969	22.5983	22.6952						3	3	3	14.5	14.5	14.5	18.898	0	70.134	265130000	96	2.02919		0.340959	0.404692	0.24887	P46783;Q9NQ39	P46783;Q9NQ39	40S ribosomal protein S10;Putative 40S ribosomal protein S10-like	RPS10;RPS10P5
NaN	21.3824	21.6183	21.5568	20.882	21.1164	21.2167	21.4876	21.5105	21.2949	21.3431	20.9007						16	16	16	6.6	6.6	6.6	394.46	0	70.195	82565000	108	0.253269		0.743903	-0.122739	-0.0720893	P46939	P46939	Utrophin	UTRN
NaN	21.4276	21.7716	NaN	NaN	NaN	22.1981	21.8311	22.2363	22.0224	21.3962	21.6833						14	14	14	12.9	12.9	12.9	189.25	0	31.922	104770000	71	1.90341		0.0470588	-1.23171	-0.646451	P46940	P46940	Ras GTPase-activating-like protein IQGAP1	IQGAP1
NaN	20.7687	NaN	NaN	21.6533	21.9062	22.3313	21.8576	22.0445	21.8704	21.809	NaN						4	4	4	24.2	24.2	24.2	31.35	0	19.113	94636000	53	0.90951		0.15211	-0.837203	-0.419174	P47756	P47756	F-actin-capping protein subunit beta	CAPZB
24.2582	24.392	24.4684	24.3653	23.7295	24.2944	23.5677	23.4994	24.14	NaN	23.6185	NaN						4	4	4	21.4	21.4	21.4	17.752	0	14.989	496540000	67	1.27755		0.0244615	1.83384	0.785372	P47914	P47914	60S ribosomal protein L29	RPL29
24.9009	24.8151	24.511	24.3777	24.1057	24.2881	24.6008	25.02	25.0215	24.8644	25.0222	25.2846						13	13	13	70.9	70.9	70.9	23.277	0	71.316	831710000	213	1.88072		0.297349	-0.469174	-0.283323	P48047	P48047	ATP synthase subunit O, mitochondrial	ATP5O
NaN	NaN	22.3084	21.507	21.6015	NaN	20.9831	20.5728	21.3177	NaN	20.3092	NaN						11	11	11	10	10	10	228.86	0	32.232	68612000	46	0.596418		0.268098	0.602105	0.301554	P48634	P48634	Protein PRRC2A	PRRC2A
NaN	NaN	NaN	NaN	NaN	NaN	25.0186	25.4982	25.2957	25.2766	25.4237	25.7601				+	C_J8	15	15	15	31	31	31	70.038	0	100.72	700830000	149	7.8053	1.56567e-08	0	-4.95287	-2.74582	O14967	O14967	Calmegin	CLGN	Endoplasmic reticulum membrane; Single-pass type I membrane protein
21.3621	NaN	20.6114	NaN	NaN	NaN	21.3484	21.889	21.924	21.7684	22.0755	NaN						5	5	5	16.4	16.4	16.4	50.909	0	17.563	69870000	52	1.01586		0.108247	-1.03936	-0.502965	P48735	P48735	Isocitrate dehydrogenase [NADP], mitochondrial	IDH2
22.2438	22.0799	23.3558	22.3085	21.3369	21.9471	21.9694	21.7886	21.8485	21.596	21.722	21.6715						6	6	6	69.2	69.2	69.2	19.529	0	147.81	169400000	89	0.868774		0.341438	0.446002	0.251339	P49006	P49006	MARCKS-related protein	MARCKSL1
24.3363	NaN	24.8893	NaN	NaN	24.0823	NaN	23.312	NaN	NaN	23.7427	24.0052						5	5	5	22.2	22.2	22.2	13.293	0	9.2693	385980000	35	0.0845356		0.624541	0.303484	0.107523	P49207	P49207	60S ribosomal protein L34	RPL34
NaN	NaN	21.3732	NaN	NaN	21.2589	24.2569	24.8598	24.3879	24.6126	24.4621	24.7794				+	C_J8	14	14	14	51.9	51.9	51.9	34.061	0	83.569	422390000	116	7.69829	2.00313e-08	0.00177778	-3.81469	-2.19232	Q02978	Q02978	Mitochondrial 2-oxoglutarate/malate carrier protein	SLC25A11	Mitochondrion inner membrane; Multi-pass membrane protein
26.9835	26.8615	26.4724	26.7554	26.3913	26.612	26.6561	27.0068	26.8439	27.0119	27.035	27.4075						26	26	26	65.9	65.9	65.9	49.541	0	280.05	3514000000	578	1.33621		0.43881	-0.314155	-0.191787	P49411	P49411	Elongation factor Tu, mitochondrial	TUFM
22.909	23.3083	23.872	23.6528	23.4291	23.2531	23.2525	23.2358	23.6478	23.5728	23.441	23.3301						10	10	10	60.2	60.2	60.2	28.994	0	44.209	363570000	143	0.0209752		0.991074	-0.00928752	-0.00561793	P50402	P50402	Emerin	EMD
NaN	NaN	NaN	NaN	NaN	20.536	22.1757	22.6235	22.1881	22.2915	22.2148	22.6473				+	C_J8	10	10	9	23.9	23.9	21.4	80.419	0	73.512	95989000	69	7.56088	2.74865e-08	0.00577778	-1.9035	-1.17227	O95573	O95573	Long-chain-fatty-acid--CoA ligase 3	ACSL3	Mitochondrion outer membrane, Peroxisome, ER membrane
22.2885	22.6436	23.201	22.9486	NaN	22.6317	22.3025	21.9522	23.4786	22.6319	22.5115	22.8682						2	2	2	10.7	10.7	10.7	23.432	0	13.668	208910000	69	0.220916		0.591562	-0.231192	-0.119884	P50914	P50914	60S ribosomal protein L14	RPL14
NaN	NaN	21.5547	NaN	NaN	NaN	25.4113	25.4132	24.9126	25.2565	25.3745	25.4991				+	C_J8	22	22	22	54.3	54.3	54.3	60.533	0	100.94	697810000	178	6.51069	3.08539e-07	0.000363636	-5.03126	-2.61811	P49368	P49368	T-complex protein 1 subunit gamma	CCT3	cytoplasm
NaN	NaN	NaN	NaN	NaN	NaN	24.1836	24.2552	23.9442	24.0332	24.3147	24.7242				+	C_J8	17	17	17	43.8	43.8	43.8	59.366	0	92.325	333700000	119	6.17476	6.68713e-07	0.0016	-4.06092	-2.17191	Q99832	Q99832	T-complex protein 1 subunit eta	CCT7	cytoplasm
22.6642	22.6911	22.8665	22.9102	22.8688	23.0611	21.9809	21.5498	22.4466	22.3899	22.2437	22.4386						8	8	6	18.2	18.2	15.6	69.72	0	38.353	188200000	101	2.79544		0.164561	0.66875	0.403808	P51114	P51114	Fragile X mental retardation syndrome-related protein 1	FXR1
NaN	NaN	21.4174	NaN	21.2776	21.4847	20.9972	20.8398	21.2988	21.4374	20.8033	NaN						8	6	5	17.4	15	12.2	74.222	0	14.827	57945000	42	0.0889365		0.839691	0.086017	0.0463029	P51116	P51116	Fragile X mental retardation syndrome-related protein 2	FXR2
25.2888	25.3147	25.1903	25.047	25.0927	25.0538	25.3196	25.0495	25.3258	25.1163	24.7892	25.0382						13	13	13	39.7	39.7	39.7	39.594	0	138.75	1108700000	253	0.255555		0.871376	0.0581354	0.0364431	P51991	P51991	Heterogeneous nuclear ribonucleoprotein A3	HNRNPA3
26.4638	26.4272	26.6971	26.8558	26.9862	26.7788	26.3034	25.9926	26.5206	26.4618	26.3732	26.378						27	27	27	43.7	43.7	43.7	77.515	0	278.17	3010600000	581	1.94119		0.377019	0.363209	0.224542	P52272	P52272	Heterogeneous nuclear ribonucleoprotein M	HNRNPM
20.9574	20.9539	21.3141	NaN	NaN	20.8731	20.5991	20.87	20.7868	20.5393	20.5322	NaN						4	4	4	12.9	12.9	12.9	57.861	0	25.644	54587000	35	0.277986		0.559338	0.253642	0.134398	P52292	P52292	Importin subunit alpha-1	KPNA2
22.4243	22.2405	22.0683	21.9261	NaN	21.6707	22.2258	21.7239	NaN	22.1547	22.2692	22.1431						7	5	5	22.7	16.1	16.1	45.671	0	23.57	116670000	56	0.050456		0.854963	0.0865978	0.0409994	P52597	P52597	Heterogeneous nuclear ribonucleoprotein F;Heterogeneous nuclear ribonucleoprotein F, N-terminally processed	HNRNPF
NaN	NaN	NaN	NaN	NaN	NaN	21.4336	21.739	21.3555	21.4216	21.6151	21.6587						3	3	3	29.8	29.8	29.8	21.348	0	12.824	66578000	36	3.39771		0.0269818	-1.3481	-0.766333	P52815	P52815	39S ribosomal protein L12, mitochondrial	MRPL12
22.9238	22.9209	23.3115	23.2772	22.7178	23.3041	22.779	22.705	23.1395	23.3625	22.8653	22.7461						8	8	7	46.9	46.9	43.4	32.922	0	23.739	258360000	73	0.443939		0.700242	0.142996	0.0867171	P52907	P52907	F-actin-capping protein subunit alpha-1	CAPZA1
NaN	NaN	19.9731	NaN	NaN	20.8932	NaN	20.5399	21.1395	20.7458	20.8793	20.2603						4	4	4	5	5	5	120.84	0	12.678	33957000	29	0.18755		0.570014	0.26581	0.128592	P53396	P53396	ATP-citrate synthase	ACLY
21.7461	21.2928	23.0405	NaN	NaN	20.1056	20.6894	NaN	21.6535	20.48	20.5798	NaN						13	13	13	15.8	15.8	15.8	138.34	0	35.584	80532000	45	0.866975		0.142139	0.900799	0.438278	P53621	P53621	Coatomer subunit alpha;Xenin;Proxenin	COPA
NaN	20.8835	21.2138	NaN	21.9229	21.6975	24.9626	25.0861	24.815	23.6619	24.804	24.2435				+	C_J8	13	13	13	49	49	49	46.44	0	79.532	476790000	127	5.94254	1.14146e-06	0.00128	-3.4929	-1.90149	P50454	P50454	Serpin H1	SERPINH1	ER lumen
27.8034	27.5497	25.7133	27.3987	27.3242	27.3716	25.8174	26.1954	26.1067	26.1344	26.3944	26.8724						9	9	9	57.5	57.5	57.5	14.395	0	102.59	2908600000	190	1.71629		0.105795	0.940039	0.511644	P53999	P53999	Activated RNA polymerase II transcriptional coactivator p15	SUB1
NaN	NaN	21.2695	NaN	22.2266	22.0123	24.8066	25.2297	24.7515	25.08	24.8527	24.6869				+	C_J8	19	9	5	61.4	36.2	18.1	32.866	0	50.384	579770000	110	5.91707	1.2104e-06	0.00145455	-3.65256	-1.96948	P12236	P12236	ADP/ATP translocase 3;ADP/ATP translocase 3, N-terminally processed	SLC25A6	Mitochondrion inner membrane
25.2046	25.187	23.6	24.251	24.711	24.6637	23.8873	23.701	23.5457	23.4942	23.7121	24.0102						9	9	9	36.1	36.1	36.1	40.736	0	151.45	497620000	156	2.1435		0.109143	0.877811	0.498503	P55036;A2A3N6	P55036	26S proteasome non-ATPase regulatory subunit 4	PSMD4
NaN	NaN	24.0056	NaN	NaN	NaN	26.7075	27.1921	26.376	27.0799	26.5555	27.1117				+	C_J8	18	18	18	60.7	60.7	60.7	48.141	0	242.82	2044100000	201	5.39831	3.99659e-06	0	-6.05357	-2.78963	P27797	P27797	Calreticulin	CALR	ER lumen, cytoplasm, secreted, cell surface, Sarcoplasmic reticulum lumen
21.5998	21.6344	19.3278	21.7669	21.0033	NaN	20.6947	20.4599	20.5856	20.5717	20.6912	20.9142						6	6	6	18	18	18	51.958	0	17.952	46917000	56	0.282941		0.547749	0.268076	0.140848	P55081	P55081	Microfibrillar-associated protein 1	MFAP1
NaN	NaN	21.8016	NaN	NaN	NaN	20.6614	21.0089	21.3175	20.8909	20.7281	NaN						12	12	12	35.2	35.2	35.2	51.294	0	24.371	72121000	41	0.922139		0.215459	-0.668786	-0.353294	P55084	P55084	Trifunctional enzyme subunit beta, mitochondrial;3-ketoacyl-CoA thiolase	HADHB
22.8602	23.2708	24.1162	23.7713	23.4423	24.1972	24.1498	24.0155	24.094	24.6153	23.9009	23.3551						27	27	27	23.8	23.8	23.8	206.8	0	159.62	526390000	268	0.80672		0.365815	-0.412093	-0.232998	P55196	P55196	Afadin	MLLT4
NaN	NaN	21.4022	21.4444	NaN	NaN	21.1048	21.3273	21.0009	NaN	21.0626	21.7815						3	3	3	37.5	37.5	37.5	9.9743	0	9.7846	61144000	44	0.739724		0.331787	-0.472373	-0.258211	P60468	P60468	Protein transport protein Sec61 subunit beta	SEC61B
26.6741	26.8819	26.7762	26.7829	26.4902	26.8978	26.7743	26.2626	26.8141	26.8869	26.7414	26.5557						9	9	7	55.6	55.6	39.7	16.93	0	256.85	3294400000	288	0.299038		0.835225	0.078022	0.0483976	P60660	P60660	Myosin light polypeptide 6	MYL6
29.8147	29.9359	30.3891	30.2087	29.889	30.1437	30.6375	30.3232	30.7302	30.667	30.6786	30.2879						24	24	1	72.8	72.8	4.5	41.736	0	323.31	40276000000	809	2.65866		0.268543	-0.49055	-0.302796	P60709;Q6S8J3;A5A3E0;Q562R1;P0CG38;Q9BYX7;P0CG39	P60709	Actin, cytoplasmic 1;Actin, cytoplasmic 1, N-terminally processed	ACTB
23.4112	23.0686	24.1912	23.1982	23.2745	23.5727	23.1779	23.1211	23.3105	23.3805	23.6316	22.9663						12	12	11	40.1	40.1	36.2	46.153	0	71.692	369010000	123	0.464225		0.619663	0.188087	0.111353	P60842;Q14240	P60842	Eukaryotic initiation factor 4A-I	EIF4A1
NaN	NaN	23.3768	22.9316	NaN	23.0507	22.6327	22.8029	22.7822	22.6382	22.5823	22.5003						3	3	3	28.6	28.6	28.6	13.373	0	35.267	209730000	63	0.770934		0.122553	-1.02029	-0.466099	P60866	P60866	40S ribosomal protein S20	RPS20
23.512	24.1228	24.6288	24.3472	24.0303	24.2655	23.9835	24.0127	24.1234	24.1034	23.9339	23.9823						13	13	13	43.2	43.2	43.2	29.945	0	80.246	650600000	170	0.364595		0.723595	0.127869	0.0772086	P61247	P61247	40S ribosomal protein S3a	RPS3A
23.5737	24.2777	24.8228	24.8227	23.8954	24.378	23.8542	23.7096	24.2879	24.063	24.0271	24.0976						8	8	8	38.7	38.7	38.7	24.146	0	26.271	634270000	131	0.661039		0.478394	0.2885	0.167772	P61313	P61313	60S ribosomal protein L15	RPL15
NaN	22.7864	23.4269	22.842	NaN	23.3084	22.173	22.5534	22.6735	22.7091	22.5052	22.4344						3	3	3	21.3	21.3	21.3	15.798	0	6.6985	211310000	64	0.224909		0.517569	-0.322802	-0.154512	P61353	P61353	60S ribosomal protein L27	RPL27
NaN	NaN	21.979	21.0173	20.8794	21.176	21.2926	NaN	21.1351	NaN	NaN	NaN						2	2	2	21.7	21.7	21.7	10.275	0	5.0815	62763000	43	0.839216		0.269325	0.559761	0.301936	P61513;A6NKH3	P61513;A6NKH3	60S ribosomal protein L37a;Putative 60S ribosomal protein L37a-like protein	RPL37A;RPL37AP8
25.4715	25.32	25.719	25.1597	25.1332	25.4232	25.3247	25.17	25.4786	25.3682	25.1628	25.2186						21	21	21	54.9	54.9	54.9	50.976	0	314.58	1357400000	348	0.363985		0.825114	0.0839609	0.0523882	P61978	P61978	Heterogeneous nuclear ribonucleoprotein K	HNRNPK
NaN	NaN	22.3501	NaN	22.5155	22.6867	22.6506	22.4826	21.9013	21.851	22.1581	NaN						6	6	6	32	32	32	22.127	0	18.03	147310000	74	0.435334		0.291129	-0.619236	-0.287299	P62081	P62081	40S ribosomal protein S7	RPS7
23.591	NaN	24.1506	23.3253	24.296	24.1131	23.8071	23.3426	23.7048	23.6798	23.6396	23.1629						5	5	5	35.6	35.6	35.6	16.837	0	52.033	413360000	80	0.11456		0.717025	-0.161352	-0.0793817	P62158;P27482;P02585	P62158	Calmodulin	CALM1
24.9558	25.0271	25.4377	25.1327	24.7553	25.287	24.7852	24.6902	24.8134	24.8678	24.7399	24.5299						8	8	8	44.7	44.7	44.7	24.205	0	279.15	983680000	178	2.0788		0.37538	0.361564	0.224524	P62241	P62241	40S ribosomal protein S8	RPS8
23.4261	NaN	23.2545	22.8206	NaN	23.385	23.2316	NaN	23.0917	23.062	NaN	NaN						6	6	6	48.5	48.5	48.5	14.839	0	13.156	258190000	46	0.263961		0.353822	0.580789	0.239409	P62244	P62244	40S ribosomal protein S15a	RPS15A
24.3714	24.3112	24.3444	24.3039	24.0398	24.5341	23.8671	23.934	24.0587	24.2381	24.1659	23.9982						9	9	9	52.7	52.7	52.7	16.445	0	38.119	590600000	149	1.98881		0.469584	0.27381	0.172554	P62249	P62249	40S ribosomal protein S16	RPS16
22.8561	22.95	22.8335	22.9556	22.3528	22.9282	22.4868	22.31	22.7881	22.6483	22.5279	22.6984						5	5	5	31.8	31.8	31.8	29.174	0	22.004	208470000	79	1.1442		0.53806	0.236165	0.146025	P62258	P62258	14-3-3 protein epsilon	YWHAE
24.093	23.9473	24.6698	24.3945	23.7705	24.1601	23.6035	23.6535	24.0612	23.6716	23.533	24.0259						5	5	5	19.9	19.9	19.9	16.273	0	44.633	487610000	102	1.5645		0.340923	0.41441	0.249582	P62263	P62263	40S ribosomal protein S14	RPS14
23.7032	23.7383	24.057	23.9183	23.7679	23.8365	23.439	23.5621	23.8982	23.5169	23.6315	23.818						6	6	6	48.3	48.3	48.3	15.807	0	24.683	402970000	96	1.22247		0.593903	0.192597	0.121069	P62266	P62266	40S ribosomal protein S23	RPS23
23.6763	23.9081	24.0191	24.0176	23.7544	24.0477	23.5831	23.4044	23.6713	23.694	23.5987	23.6619						7	7	7	46.7	46.7	46.7	17.718	0	48.618	414570000	121	2.54499		0.439056	0.301618	0.191275	P62269	P62269	40S ribosomal protein S18	RPS18
23.1443	23.0614	23.4362	23.3527	22.9116	23.2936	22.8981	23.0716	23.3457	22.8392	22.5554	22.6844						8	8	8	39.1	39.1	39.1	17.222	0	39.583	278940000	88	1.23999		0.446486	0.300914	0.183452	P62277	P62277	40S ribosomal protein S13	RPS13
23.9508	24.1578	24.3157	24.4145	24.0542	24.2913	23.8659	23.8026	23.9862	23.8898	23.6826	24.0186						9	9	9	48.7	48.7	48.7	18.431	0	31.736	517910000	151	2.38845		0.420757	0.323081	0.203548	P62280	P62280	40S ribosomal protein S11	RPS11
25.431	25.6249	26.1058	25.9856	25.3157	25.6859	25.1427	25.1095	25.5406	25.1919	25.1841	25.1179						17	17	17	50.4	50.4	50.4	29.995	0	96.788	1511100000	231	2.13972		0.285964	0.477066	0.290538	P62424	P62424	60S ribosomal protein L7a	RPL7A
23.8772	22.7589	24.0946	24.1556	23.601	23.9262	23.8058	23.6136	23.8408	23.8718	23.8233	23.9065						13	13	13	47.1	47.1	47.1	29.597	0	30.97	477330000	141	0.13343		0.848205	-0.0746895	-0.0435511	P62701;Q8TD47;P22090	P62701	40S ribosomal protein S4, X isoform	RPS4X
23.5673	23.9865	24.1438	23.8103	24.1644	24.2536	23.7227	23.8368	23.6713	23.7014	NaN	23.2822						7	7	7	46.2	46.2	46.2	17.695	0	28.112	423780000	79	0.867522		0.150741	0.855323	0.42196	P62750	P62750	60S ribosomal protein L23a	RPL23A
23.0257	23.6645	24.0333	23.2424	23.6869	23.8476	23.4521	23.3581	23.5737	23.5173	23.438	23.0415						7	7	7	27.3	27.3	27.3	28.68	0	82.499	386340000	94	0.515245		0.620878	0.186625	0.111569	P62753	P62753	40S ribosomal protein S6	RPS6
NaN	NaN	21.0369	22.2289	22.0726	NaN	NaN	21.468	22.1027	21.4244	22.0602	NaN						4	4	4	30.1	30.1	30.1	11.367	0	11.075	75943000	35	0.00601343		0.990151	0.0092837	0.00458371	P62805	P62805	Histone H4	HIST1H4A
24.0422	23.668	24.3661	24.0683	23.9236	23.8204	24.054	24.3543	24.375	24.2277	24.0705	24.1472						6	6	6	40.7	40.7	40.7	14.865	0	26.381	579820000	96	1.1182		0.548829	-0.223365	-0.138483	P62829	P62829	60S ribosomal protein L23	RPL23
22.4152	22.4348	22.8369	22.0601	22.8025	22.8541	22.5097	22.2715	22.7051	22.562	22.7914	22.215						4	4	4	35.3	35.3	35.3	15.423	0	18.498	189450000	85	0.13991		0.875003	0.0581414	0.0350159	P62847	P62847	40S ribosomal protein S24	RPS24
22.2154	22.5611	23.0097	22.4604	23.0691	23.0379	23.0593	22.682	22.9961	NaN	22.8011	NaN						3	3	3	31.3	31.3	31.3	13.015	0	24.416	197340000	57	0.534885		0.306805	0.55637	0.27819	P62854;Q5JNZ5	P62854;Q5JNZ5	40S ribosomal protein S26;Putative 40S ribosomal protein S26-like 1	RPS26;RPS26P11
NaN	NaN	23.4334	22.8474	22.9162	23.101	22.3163	22.3409	22.4818	22.5293	22.5681	22.3159						2	2	2	18.6	18.6	18.6	6.6478	0	6.6129	208860000	45	0.184114		0.567089	-0.274095	-0.130883	P62861	P62861	40S ribosomal protein S30	FAU
23.0385	22.9138	23.9225	23.5387	23.1688	23.4405	22.6909	23.0997	23.5912	23.2933	22.8272	22.6584						5	5	5	58.3	58.3	58.3	12.784	0	34.269	329390000	117	0.750486		0.448797	0.310366	0.181076	P62888	P62888	60S ribosomal protein L30	RPL30
23.9561	24.1147	24.5023	24.2086	23.9354	24.0854	23.6543	23.463	23.9959	23.6248	23.3988	23.547						4	4	4	32.8	32.8	32.8	14.463	0	13.695	485480000	76	2.8135		0.252844	0.519763	0.320725	P62899	P62899	60S ribosomal protein L31	RPL31
24.7402	24.877	25.5056	24.9022	24.8727	25.0914	24.6459	24.5797	24.8874	24.4958	24.608	24.7803						8	8	8	40.1	40.1	40.1	24.831	0	80.012	976280000	150	1.60641		0.42029	0.331992	0.204206	P62906	P62906	60S ribosomal protein L10a	RPL10A
22.382	22.1656	23.1054	22.6657	22.2724	22.6898	22.617	22.5353	23.0934	23.0204	22.5707	22.6468						5	5	5	35.6	35.6	35.6	15.86	0	40.689	220300000	98	0.565329		0.589761	-0.20044	-0.119849	P62910	P62910	60S ribosomal protein L32	RPL32
24.7013	24.5071	25.6119	25.0513	24.7208	24.7102	24.2994	24.4402	24.7445	24.4992	24.5449	24.9125						5	5	5	28.1	28.1	28.1	20.252	0	59.327	885020000	131	0.901415		0.447552	0.310327	0.184104	P62913	P62913	60S ribosomal protein L11	RPL11
24.6144	24.5151	24.9136	25.0269	24.2475	24.6029	23.937	24.0825	24.3156	24.2644	23.757	23.7193						8	8	8	35.8	35.8	35.8	28.024	0	50.871	683990000	155	2.70916		0.177322	0.640761	0.387381	P62917	P62917	60S ribosomal protein L8	RPL8
22.837	22.5261	22.7022	22.3394	22.4615	22.9142	22.6567	22.694	22.8669	22.7982	23.2114	22.2271						8	8	8	64.2	64.2	64.2	18.012	0	27.747	228230000	69	0.302582		0.766824	-0.112321	-0.0676704	P62937;Q9Y536;P0DN37;P0DN26;A0A0B4J2A2;A0A075B759;F5H284	P62937	Peptidyl-prolyl cis-trans isomerase A;Peptidyl-prolyl cis-trans isomerase A, N-terminally processed	PPIA
NaN	NaN	23.8752	23.822	NaN	23.992	24.4591	24.6411	24.2246	24.2785	24.539	24.6448						6	6	6	48.1	48.1	48.1	17.965	0	59.84	563900000	74	1.71507		0.0101463	-2.54994	-1.05567	P62979;P62987;P0CG47;P0CG48	P62979;P62987;P0CG47;P0CG48	Ubiquitin-40S ribosomal protein S27a;Ubiquitin;40S ribosomal protein S27a;Ubiquitin-60S ribosomal protein L40;Ubiquitin;60S ribosomal protein L40;Polyubiquitin-B;Ubiquitin;Polyubiquitin-C;Ubiquitin	RPS27A;UBA52;UBB;UBC
23.4143	23.744	22.3803	22.892	23.5289	23.372	NaN	23.6846	23.3671	23.4903	23.4171	23.1211						6	6	6	25.7	25.7	25.7	33.665	0	33.109	272690000	74	0.264504		0.44795	0.393675	0.185124	P62995	P62995	Transformer-2 protein homolog beta	TRA2B
NaN	NaN	20.9115	21.0022	NaN	NaN	20.4412	NaN	21.2755	20.62	20.7467	20.6583						7	7	7	30.6	30.6	30.6	27.745	0	43.6	52367000	57	0.292668		0.591413	-0.224625	-0.122843	P63104	P63104	14-3-3 protein zeta/delta	YWHAZ
NaN	NaN	21.3969	NaN	21.2877	NaN	21.2905	NaN	21.6728	21.6985	21.6127	NaN						2	2	2	37.1	37.1	37.1	10.366	0	62.005	60570000	36	0.548683		0.280386	-0.598064	-0.295085	P63167;Q96FJ2	P63167;Q96FJ2	Dynein light chain 1, cytoplasmic;Dynein light chain 2, cytoplasmic	DYNLL1;DYNLL2
22.9963	22.9882	23.4928	23.3144	22.9325	23.0086	22.3836	22.0204	22.5796	22.4037	21.8276	22.7996						8	8	6	38.3	38.3	33.6	35.924	0	111.36	232650000	136	2.97528		0.119312	0.786364	0.470079	P67809;Q9Y2T7	P67809	Nuclease-sensitive element-binding protein 1	YBX1
NaN	25.0593	26.092	24.3338	25.1914	25.7518	26.4668	26.108	26.6433	26.5968	26.3452	NaN						13	1	1	32.6	4.2	4.2	42.051	0	33.376	2278400000	60	0.264261		0.26945	-0.883395	-0.303883	P68133;P68032;P63267;P62736	P68133;P68032;P63267;P62736	Actin, alpha skeletal muscle;Actin, alpha cardiac muscle 1;Actin, gamma-enteric smooth muscle;Actin, aortic smooth muscle	ACTA1;ACTC1;ACTG2;ACTA2
26.8027	26.7222	26.5849	26.5405	26.6694	26.7338	27.1893	27.3562	27.321	27.3649	27.4342	27.6499						17	17	9	49.6	49.6	26.2	50.184	0	119.79	4552500000	345	5.6349		0.12876	-0.710315	-0.451272	Q5VTE0;P68104	Q5VTE0;P68104	Putative elongation factor 1-alpha-like 3;Elongation factor 1-alpha 1	EEF1A1P5;EEF1A1
25.9136	25.9251	26.8059	25.5752	25.6096	26.0108	27.5352	27.12	27.2223	27.0539	26.9896	26.7558						21	21	2	64.7	64.7	3.1	50.151	0	307.81	3639500000	300	3.5308		0.0447097	-1.13946	-0.666202	P68363;P68366;Q9H853	P68363;P68366	Tubulin alpha-1B chain;Tubulin alpha-4A chain	TUBA1B;TUBA4A
24.2252	24.4399	24.8941	24.1681	23.9865	24.1556	25.08	24.8312	24.9761	24.856	24.8715	24.8248						21	6	1	58.9	19.8	2.7	49.83	0	232.03	839110000	179	2.83112		0.205953	-0.595029	-0.363437	P68371	P68371	Tubulin beta-4B chain	TUBB4B
21.0899	NaN	22.5728	21.7842	21.5545	21.6495	NaN	NaN	21.417	21.4047	21.3176	NaN						11	11	11	15.2	15.2	15.2	112.42	0	34.458	79913000	60	1.32934		0.0885333	1.0631	0.53991	P78347	P78347	General transcription factor II-I	GTF2I
21.6698	NaN	22.4794	NaN	NaN	NaN	24.2108	24.8461	24.315	24.2397	24.572	23.947				+	C_J8	20	20	20	36.5	36.5	36.5	89.321	0	106.72	394210000	155	5.21769	6.05773e-06	0.00114286	-3.19055	-1.70625	P55072	P55072	Transitional endoplasmic reticulum ATPase	VCP	cytoplasm, ER, nucleus
22.3213	22.2021	23.6127	22.2687	21.0714	22.3971	22.8177	22.2602	23.2426	22.8344	23.1719	22.1484						26	26	26	8.5	8.5	8.5	469.08	0	71.895	238630000	163	0.555982		0.369417	-0.433655	-0.230914	P78527	P78527	DNA-dependent protein kinase catalytic subunit	PRKDC
NaN	20.9999	21.3754	NaN	NaN	20.6152	NaN	21.48	20.7355	20.9967	20.9703	NaN						4	4	4	16.7	16.7	16.7	41.28	0	11.663	58245000	44	0.220815		0.656686	-0.179675	-0.0980163	P82650	P82650	28S ribosomal protein S22, mitochondrial	MRPS22
24.2588	24.0811	24.64	23.8451	23.6922	24.0516	23.8995	24.0299	24.1395	24.1162	23.7539	23.5328						4	4	4	26.8	26.8	26.8	17.779	0	32.523	521450000	80	0.527812		0.622181	0.182826	0.109738	P83731	P83731	60S ribosomal protein L24	RPL24
23.2269	23.1588	22.1132	22.1364	22.6878	22.6454	22.4155	22.2916	22.911	22.1811	22.1267	22.0027						3	3	3	31.7	31.7	31.7	12.259	0	88.108	172060000	60	0.746957		0.434414	0.339963	0.195912	P84090	P84090	Enhancer of rudimentary homolog	ERH
NaN	23.9356	24.5953	24.2555	23.6268	23.9777	23.8244	23.8656	23.9069	23.8276	23.7172	23.8512						6	6	6	22.4	22.4	22.4	23.466	0	40.739	512050000	68	0.261676		0.433035	-0.428356	-0.195783	P84098	P84098	60S ribosomal protein L19	RPL19
28.4712	28.5746	27.0649	28.4865	27.9637	28.0174	27.1595	27.7461	27.8332	27.6186	27.4908	28.1187						8	8	7	40.2	40.2	40.2	19.329	0	100.7	6765700000	194	0.872665		0.34396	0.435235	0.24632	P84103	P84103	Serine/arginine-rich splicing factor 3	SRSF3
23.07	23.2398	23.51	23.179	23.5068	23.0854	22.5288	22.7274	22.9953	22.7466	22.7569	22.4103						10	10	10	38.6	38.6	38.6	29.096	0	29.936	280310000	115	3.22167		0.217	0.570958	0.353331	Q00059	Q00059	Transcription factor A, mitochondrial	TFAM
NaN	23.6054	23.8131	23.771	22.6506	23.3758	24.6606	25.101	25.1175	25.1534	25.0331	25.5878						9	9	9	23.2	23.2	23.2	40.094	0	28.638	734540000	108	2.80988		0.0104	-2.10714	-1.05915	Q00325	Q00325	Phosphate carrier protein, mitochondrial	SLC25A3
24.3701	24.1227	24.7363	23.8562	24.2093	24.2531	24.5109	23.7197	24.4446	24.2468	24.4009	22.8332						32	32	32	27.2	27.2	27.2	191.61	0	122.52	643810000	263	0.352792		0.568155	0.231963	0.129519	Q00610;P53675	Q00610	Clathrin heavy chain 1	CLTC
27.998	28.0628	28.0587	27.4398	27.804	27.7142	28.1341	28.061	28.2832	27.8852	27.7282	27.7789						29	29	29	33.1	33.1	33.1	90.583	0	323.31	7976100000	605	0.461599		0.71585	-0.13217	-0.0809126	Q00839	Q00839	Heterogeneous nuclear ribonucleoprotein U	HNRNPU
25.9389	26.0224	26.1232	26.0804	25.7437	26.0212	25.6684	25.4478	25.6686	25.8025	25.6173	25.246						61	61	57	34.9	34.9	33.3	274.61	0	323.31	1849300000	732	2.75675		0.332706	0.413194	0.258611	Q01082;P11277;Q9H254	Q01082	Spectrin beta chain, non-erythrocytic 1	SPTBN1
27.9083	28.0021	26.0803	27.4405	27.6847	27.3676	27.2227	27.1761	27.0996	27.0171	27.3439	27.4667						6	6	4	26.7	26.7	23.1	25.476	0	302.23	4792500000	274	0.279471		0.626464	0.192904	0.107575	Q01130	Q01130	Serine/arginine-rich splicing factor 2	SRSF2
23.7721	23.9385	24.3935	24.0981	23.6144	23.9767	23.6026	23.4387	24.0171	23.6417	23.5199	23.4419						7	7	7	31.2	31.2	31.2	20.762	0	45.767	473310000	97	1.51934		0.391226	0.355216	0.216489	Q02543	Q02543	60S ribosomal protein L18a	RPL18A
NaN	NaN	20.2453	NaN	NaN	NaN	20.9187	21.5547	21.0662	21.634	21.605	20.8116						7	7	7	13.8	13.8	13.8	83.549	0	23.751	50266000	41	3.70853		0.0258868	-1.35271	-0.778804	Q02809	Q02809	Procollagen-lysine,2-oxoglutarate 5-dioxygenase 1	PLOD1
25.0095	25.1644	25.5024	25.3598	24.8903	25.2326	24.6402	24.4164	24.9825	24.6939	24.5705	24.8077						14	14	14	49	49	49	32.728	0	83.324	1046700000	293	2.727		0.261616	0.507986	0.3133	Q02878	Q02878	60S ribosomal protein L6	RPL6
21.9046	NaN	22.3361	21.6671	21.6305	NaN	24.8013	24.9632	24.8702	25.0435	25.0474	24.7136				+	C_J8	14	14	14	40.8	40.8	40.8	57.924	0	115.52	564850000	114	5.20157	6.28681e-06	0.00133333	-3.67238	-1.90519	P50991	P50991	T-complex protein 1 subunit delta	CCT4	cytoplasm, melanosome
23.2528	23.0416	NaN	22.2114	22.7993	22.9024	22.1383	22.4134	NaN	22.4426	22.7339	NaN						4	4	4	13.6	13.6	13.6	53.542	0	10.224	145960000	45	0.454783		0.234507	0.764333	0.335063	Q05519	Q05519	Serine/arginine-rich splicing factor 11	SRSF11
23.1465	23.2929	23.2978	23.4488	23.2897	23.6202	23.2646	23.3283	23.679	23.5404	23.6965	23.0821						13	13	13	21.7	21.7	21.7	93.23	0	109.33	347430000	182	0.292159		0.8287	-0.0824639	-0.0508787	Q05682	Q05682	Caldesmon	CALD1
23.0919	NaN	22.186	NaN	22.5766	NaN	23.0447	23.1044	23.2306	23.2757	23.0017	23.5157						9	9	5	43.7	43.7	28.6	22.11	0	22.009	229780000	60	1.82947		0.0130667	-2.00787	-0.919705	Q06830	Q06830	Peroxiredoxin-1	PRDX1
24.4948	25.2055	25.6797	24.7818	24.6077	25.2395	24.727	24.6407	24.8058	24.766	24.6359	24.3894						7	7	7	30.3	30.3	30.3	21.634	0	87.073	1041400000	115	0.960001		0.423893	0.340686	0.201109	Q07020	Q07020	60S ribosomal protein L18	RPL18
NaN	NaN	21.6219	NaN	22.2306	NaN	22.1566	22.5231	21.2876	21.481	21.7723	NaN						5	5	5	37.2	37.2	37.2	31.362	0	33.88	91338000	40	0.690396		0.201952	-0.758481	-0.368536	Q07021	Q07021	Complement component 1 Q subcomponent-binding protein, mitochondrial	C1QBP
NaN	22.8212	23.1152	23.0017	22.698	22.6206	23.0435	23.2053	23.3719	23.4099	23.273	23.4174						13	13	13	31.4	31.4	31.4	66.022	0	60.241	289730000	147	1.37091		0.164357	-0.738718	-0.406329	Q07065	Q07065	Cytoskeleton-associated protein 4	CKAP4
23.9133	24.1094	23.7626	24.0799	23.6495	23.8267	23.4189	23.0117	23.3231	23.5457	23.1904	23.1376						27	27	27	21.6	21.6	21.6	195.46	0	81.487	397450000	256	3.70007		0.179934	0.619018	0.384798	Q07157	Q07157	Tight junction protein ZO-1	TJP1
23.5431	23.5381	24.1273	23.7546	23.7392	23.1351	23.3382	23.5751	23.389	22.9354	23.3951	NaN						3	3	3	15.3	15.3	15.3	48.227	0	31.08	378070000	75	0.805443		0.164721	0.832866	0.407542	Q07666	Q07666	KH domain-containing, RNA-binding, signal transduction-associated protein 1	KHDRBS1
27.6128	27.5089	25.88	27.2482	26.8782	26.9205	26.5016	26.6446	26.5435	26.8442	26.6637	27.2076						17	17	17	47.6	47.6	47.6	27.744	0	116.01	3208700000	375	0.459647		0.517379	0.273887	0.154081	Q07955	Q07955	Serine/arginine-rich splicing factor 1	SRSF1
NaN	24.1026	24.8021	23.6259	24.0859	24.0527	24.5997	24.2914	24.5747	24.2728	23.9254	23.6584						25	25	25	26.5	26.5	26.5	140.96	0	142.29	658270000	294	0.513021		0.252497	-0.690794	-0.322565	Q08211	Q08211	ATP-dependent RNA helicase A	DHX9
22.6505	22.5363	23.3012	22.717	22.1856	22.1627	22.4869	22.4636	22.8981	22.7288	21.1181	22.1616						13	13	13	23.5	23.5	23.5	95.337	0	47.118	212870000	108	0.415574		0.515659	0.282692	0.156136	Q12906;Q96SI9	Q12906	Interleukin enhancer-binding factor 3	ILF3
22.8177	NaN	23.0478	21.8432	22.121	22.074	22.4835	22.9099	23.1212	22.9279	23.0798	22.3105						13	13	13	24.7	24.7	24.7	80.109	0	50.422	222670000	86	0.949818		0.144305	-0.859682	-0.431199	Q12931	Q12931	Heat shock protein 75 kDa, mitochondrial	TRAP1
23.4823	22.8506	23.2932	23.2808	22.9267	22.7968	23.302	23.825	23.6082	23.5879	23.6241	23.694						7	7	7	23.4	23.4	23.4	44.739	0	110.96	320240000	120	2.39314		0.270658	-0.501803	-0.306862	Q13148	Q13148	TAR DNA-binding protein 43	TARDBP
21.19	21.1458	20.8606	21.1936	NaN	NaN	NaN	20.8829	21.2375	NaN	NaN	NaN						6	6	6	31.7	31.7	31.7	25.542	0	15.104	48288000	41	0.956791		0.121227	0.979173	0.475527	Q13242	Q13242	Serine/arginine-rich splicing factor 9	SRSF9
24.5092	24.6922	22.7139	24.1992	23.6712	23.9819	23.2689	23.5355	23.5724	23.4551	23.3752	24.0103						5	4	4	18.4	15.1	15.1	31.263	0	16.22	356340000	72	0.701611		0.361569	0.425038	0.234978	Q13243	Q13243	Serine/arginine-rich splicing factor 5	SRSF5
26.0973	26.1378	24.5108	25.775	25.2972	25.3675	25.105	24.9866	24.9332	25.1055	25.0763	25.9583						7	7	5	22.1	22.1	19.5	39.586	0	52.129	1038800000	147	0.554607		0.444203	0.336785	0.187715	Q13247	Q13247	Serine/arginine-rich splicing factor 6	SRSF6
24.0272	23.6351	24.5072	24.0812	23.8825	23.7245	22.6148	21.6784	22.874	22.9796	22.683	22.9388						19	19	19	18.7	18.7	18.7	152.1	0	143.37	403520000	214	3.7115		0.0257778	1.3482	0.77665	Q13428	Q13428	Treacle protein	TCOF1
20.3651	21.1979	22.6564	NaN	20.9732	21.4033	23.6285	24.2517	23.7389	23.9974	24.1356	23.9901				+	C_J8	13	13	13	28.8	28.8	28.8	68.569	0	65.72	314740000	169	4.93947	1.14956e-05	0.00325	-2.75715	-1.49544	P04843	P04843	Dolichyl-diphosphooligosaccharide--protein glycosyltransferase subunit 1	RPN1	ER membrane, melanosome
NaN	NaN	NaN	NaN	NaN	20.4465	20.4763	20.4475	20.2607	20.7286	20.9088	NaN						5	5	5	24.1	24.1	24.1	47.687	0	14.742	33393000	29	0.140537		0.895736	-0.0484835	-0.0296853	Q13501	Q13501	Sequestosome-1	SQSTM1
22.4057	NaN	21.7383	22.1545	22.1552	21.7722	21.5705	21.9563	21.6819	21.8482	21.9004	NaN						6	6	6	46.6	46.6	46.6	18.243	0	27.61	105690000	62	0.459504		0.471794	0.3094	0.170598	Q13526;O15428	Q13526	Peptidyl-prolyl cis-trans isomerase NIMA-interacting 1	PIN1
NaN	NaN	22.2277	NaN	NaN	21.9178	22.0954	NaN	21.4514	21.7081	21.7292	NaN						10	10	10	27.3	27.3	27.3	56.369	0	37.24	90294000	47	0.0741361		0.765012	-0.150342	-0.0671183	Q13557;Q13554;Q9UQM7;Q13555	Q13557	Calcium/calmodulin-dependent protein kinase type II subunit delta	CAMK2D
NaN	NaN	21.4367	20.794	NaN	20.1905	NaN	20.1009	20.5848	20.2082	NaN	NaN						8	8	8	20.7	20.7	20.7	61.494	0	25.002	40393000	41	0.353194		0.4296	0.396611	0.198603	Q13573	Q13573	SNW domain-containing protein 1	SNW1
26.0863	26.1904	26.4248	26.2535	25.9619	26.2973	26.0623	25.7495	26.0265	26.0282	25.8128	25.4244						75	75	75	40.4	40.4	40.4	284.54	0	323.31	2186300000	800	1.82105		0.390852	0.351769	0.217121	Q13813	Q13813	Spectrin alpha chain, non-erythrocytic 1	SPTAN1
NaN	NaN	23.5496	NaN	NaN	NaN	21.5415	21.9819	21.8513	21.982	22.2359	NaN						5	5	5	14	14	14	48.991	0	41.411	150530000	35	0.426761		0.262907	-0.709531	-0.313535	Q13838;O00148	Q13838;O00148	Spliceosome RNA helicase DDX39B;ATP-dependent RNA helicase DDX39A	DDX39B;DDX39A
24.2569	24.2819	24.647	23.6745	24.0807	23.95	24.2362	23.9744	24.0639	23.632	23.8986	23.8489						10	10	9	31.5	31.5	29.3	38.434	0	40.911	537690000	78	0.651527		0.586302	0.20618	0.124301	Q14103	Q14103	Heterogeneous nuclear ribonucleoprotein D0	HNRNPD
23.148	23.1609	24.0694	22.9568	23.5062	23.5772	23.6157	23.1075	23.3867	23.557	23.431	NaN						19	19	19	31.8	31.8	31.8	122.29	0	131.21	384850000	156	0.423993		0.327441	0.547167	0.261617	Q14126	Q14126	Desmoglein-2	DSG2
21.9387	22.7956	23.2317	22.4718	22.1952	22.9755	23.3898	21.7771	22.4213	22.3168	22.3263	22.0727						15	15	14	13.7	13.7	12.9	174.88	0	35.728	213570000	93	0.315331		0.592526	0.217418	0.120855	Q14160	Q14160	Protein scribble homolog	SCRIB
NaN	NaN	22.612	NaN	21.0909	20.2004	20.8421	20.9084	NaN	NaN	20.8379	NaN						15	15	15	5	5	5	532.4	0	26.121	64685000	42	0.420975		0.34333	0.506965	0.247158	Q14204	Q14204	Cytoplasmic dynein 1 heavy chain 1	DYNC1H1
22.8583	NaN	23.2125	22.4188	24.1304	23.7129	24.4018	24.6721	23.6007	24.0964	24.5163	22.3916						9	9	9	46.7	46.7	46.7	36.876	0	73.474	446580000	93	0.956233		0.0777465	-1.25974	-0.567535	Q14257	Q14257	Reticulocalbin-2	RCN2
NaN	NaN	20.8109	20.8916	NaN	NaN	NaN	20.8106	20.4979	20.8157	20.4645	NaN						6	6	6	23.5	23.5	23.5	44.561	0	13.17	41529000	25	1.02812		0.214901	0.659189	0.355181	Q14318	Q14318	Peptidyl-prolyl cis-trans isomerase FKBP8	FKBP8
26.6227	26.1891	24.9563	25.8115	26.3492	26.1318	25.7982	26.3849	25.672	25.8591	26.2758	26.176						18	18	18	35.7	35.7	35.7	59.379	0	243.52	1720000000	292	0.0230114		0.971905	-0.0175832	-0.00996251	Q14498;Q86U06	Q14498	RNA-binding protein 39	RBM39
NaN	NaN	22.3696	NaN	NaN	NaN	21.5685	21.9591	21.829	22.0704	21.938	22.3201						7	7	7	11.9	11.9	11.9	106.87	0	17.885	107410000	47	1.81992		0.0418667	-1.33657	-0.683054	Q14697	Q14697	Neutral alpha-glucosidase AB	GANAB
24.5608	24.328	23.3869	24.5743	24.0364	23.8864	23.2886	23.7542	23.8259	23.3811	23.8194	24.6457						10	10	10	17.7	17.7	17.7	73.602	0	27.611	420930000	156	0.631392		0.434251	0.342993	0.193717	Q14978	Q14978	Nucleolar and coiled-body phosphoprotein 1	NOLC1
NaN	20.9859	21.0167	20.5568	20.8753	20.7622	NaN	20.924	20.5871	20.6619	20.7276	NaN						7	7	7	31.9	31.9	31.9	41.487	0	29.472	48571000	35	0.326217		0.645147	0.175774	0.101307	Q15019	Q15019	Septin-2	2016-09-02
24.1	23.785	24.2973	22.9095	23.4774	23.3704	23.825	24.3257	24.0246	24.1442	24.2987	24.1317						10	10	10	25.5	25.5	25.5	48.121	0	90.5	504500000	154	1.22054		0.307209	-0.468408	-0.272155	Q15084	Q15084	Protein disulfide-isomerase A6	PDIA6
26.5933	26.7171	26.6143	26.709	25.9607	26.6232	26.8656	26.4652	26.797	26.898	26.6342	26.3708						130	130	128	34.1	34.1	33.1	531.78	0	323.31	3370100000	1498	0.421646		0.715497	-0.135547	-0.0822904	Q15149	Q15149	Plectin	PLEC
22.683	21.9471	22.9543	22.7941	22.8802	22.5551	22.6772	22.9343	22.5369	22.1256	22.0274	NaN						9	9	9	33.3	33.3	33.3	54.231	0	34.25	194070000	91	0.628817		0.258497	0.633004	0.316347	Q15233	Q15233	Non-POU domain-containing octamer-binding protein	NONO
24.2096	24.3158	22.4189	24.0555	23.7893	23.5709	23.8513	23.8748	23.4342	23.6669	23.3529	23.2414						7	7	7	26.9	26.9	26.9	34.208	0	43.05	346710000	97	0.208573		0.698184	0.156427	0.0866867	Q15287	Q15287	RNA-binding protein with serine-rich domain 1	RNPS1
24.42	23.932	24.0422	22.4208	23.456	23.3968	23.8129	23.7114	23.9776	24.0649	24.2052	24.1926						10	10	7	39.9	39.9	28.9	37.497	0	40.679	481360000	127	0.647326		0.397772	-0.382834	-0.213136	Q15365;P57723	Q15365	Poly(rC)-binding protein 1	PCBP1
23.6482	23.0185	22.7804	23.0087	22.8978	22.8256	22.6932	22.8917	23.0955	23.0833	23.1591	23.2321						8	5	5	31.2	20.5	20.5	38.58	0	15.301	239750000	88	0.00903563		0.996945	0.00404644	0.00244806	Q15366;P57721	Q15366;P57721	Poly(rC)-binding protein 2;Poly(rC)-binding protein 3	PCBP2;PCBP3
NaN	NaN	21.1683	NaN	21.7223	NaN	22.0451	22.2551	21.826	22.31	21.3512	NaN						5	5	3	10.7	10.7	6.8	102.64	0	18.376	91844000	42	1.94175		0.0438033	-1.28652	-0.671358	Q15424	Q15424	Scaffold attachment factor B1	SAFB
NaN	NaN	NaN	NaN	NaN	NaN	21.9702	22.8373	22.3708	22.5462	23.0946	22.8339				+	C_J8	9	9	9	21	21	21	75.561	0	30.716	102330000	52	4.9143	1.21815e-05	0.00315152	-2.67973	-1.45934	Q13438	Q13438	Protein OS-9	OS9	ER lumen
24.5577	24.7882	23.0932	24.0162	24.0367	23.9376	23.9403	24.237	23.9351	23.9444	24.2324	24.0277						5	4	4	24.4	24.4	24.4	27.366	0	11.295	493420000	87	0.0264675		0.969592	0.0188061	0.0107631	Q16629	Q16629	Serine/arginine-rich splicing factor 7	SRSF7
26.1528	26.216	25.9726	26.3004	25.9507	26.5233	26.6471	26.2015	26.4604	26.6306	26.3469	26.0093						26	26	26	48.7	48.7	48.7	71.428	0	218.26	2452100000	407	0.760351		0.590983	-0.196669	-0.120343	Q16643	Q16643	Drebrin	DBN1
20.9386	20.6635	21.0123	20.0387	NaN	NaN	NaN	NaN	20.5842	21.1892	21.0697	NaN						4	4	4	27.4	27.4	27.4	30.18	0	15.497	56789000	30	0.00184101		0.99666	-0.00188414	-0.00102032	Q16740	Q16740	ATP-dependent Clp protease proteolytic subunit, mitochondrial	CLPP
26.0425	26.0085	26.3397	26.5215	25.918	25.8557	25.6144	25.5484	25.8118	25.8416	25.4977	25.3902						37	37	37	51.6	51.6	51.6	83.677	0	320.61	2003900000	472	2.50085		0.272025	0.496974	0.305131	Q16891	Q16891	MICOS complex subunit MIC60	IMMT
20.7338	21.135	21.1438	20.8136	NaN	20.6411	NaN	NaN	21.115	NaN	20.1932	NaN						5	5	5	13.4	13.4	13.4	85.104	0	21.628	49487000	37	2.33713		0.0476364	1.18514	0.648909	Q1KMD3	Q1KMD3	Heterogeneous nuclear ribonucleoprotein U-like protein 2	HNRNPUL2
26.8538	27.1351	27.0186	27.2579	26.6098	27.0953	27.0456	26.6087	27.1328	27.2784	27.0514	26.7686						44	44	42	48.2	48.2	46	118.08	0	323.31	4116200000	772	0.0359718		0.976433	0.0141325	0.00862741	Q4VCS5	Q4VCS5	Angiomotin	AMOT
24.1876	24.454	22.2713	NaN	23.9236	23.6383	23.5225	23.3742	23.4091	23.1916	23.4002	23.8817						3	3	3	17	17	17	28.385	0	11.317	326600000	66	0.196827		0.54009	-0.307838	-0.144532	Q5BKY9;Q8N9E0	Q5BKY9;Q8N9E0	Protein FAM133B;Protein FAM133A	FAM133B;FAM133A
21.4821	20.9243	21.3427	20.383	21.0327	20.6182	21.5197	NaN	21.3762	21.1426	20.9255	20.601						6	6	6	12.5	12.5	12.5	65.653	0	20.551	71987000	58	0.212279		0.600993	0.225896	0.116853	Q5BKZ1	Q5BKZ1	DBIRD complex subunit ZNF326	ZNF326
20.0616	20.3346	20.7141	20.451	19.7446	20.2138	20.0763	19.555	20.2645	20.5337	20.1158	20.3002						9	9	9	12	12	12	133.63	0	58.586	40600000	87	0.244138		0.76645	0.112377	0.0664434	Q5T1M5	Q5T1M5	FK506-binding protein 15	FKBP15
NaN	22.4489	22.5982	NaN	22.2786	NaN	22.3666	NaN	22.4085	22.4639	NaN	NaN						13	2	2	19.3	2.6	2.6	72.572	0	15.103	135520000	44	0.245493		0.44516	0.410137	0.18685	Q5T9A4	Q5T9A4	ATPase family AAA domain-containing protein 3B	ATAD3B
NaN	NaN	19.9314	NaN	NaN	NaN	20.2085	20.5943	20.1628	20.5569	20.6926	NaN						4	4	4	9.8	9.8	9.8	72.063	0	13.78	25927000	24	0.00922319		0.991204	0.00878525	0.00481301	Q6P1M0	Q6P1M0	Long-chain fatty acid transport protein 4	SLC27A4
NaN	NaN	22.0551	21.0325	21.5221	22.0282	NaN	NaN	21.548	21.0722	NaN	NaN						11	11	11	13.9	13.9	13.9	151.66	0	27.21	75761000	45	0.990432		0.114541	1.00842	0.489389	Q6P2E9	Q6P2E9	Enhancer of mRNA-decapping protein 4	EDC4
NaN	NaN	22.0754	NaN	22.7863	21.6693	21.5258	21.481	NaN	20.4554	20.4465	NaN						11	11	11	19.3	19.3	19.3	123.51	0	34.087	83413000	46	0.384307		0.370038	0.470251	0.229365	Q6PKG0	Q6PKG0	La-related protein 1	LARP1
NaN	21.4092	21.1874	NaN	20.8072	21.1423	21.1034	NaN	NaN	NaN	21.3967	NaN						8	8	7	11	11	10.4	116.53	0	15.703	48843000	31	0.0944281		0.834329	0.0889247	0.0480676	Q6WCQ1	Q6WCQ1	Myosin phosphatase Rho-interacting protein	MPRIP
25.1725	24.8682	23.6998	24.4934	24.3335	24.5674	23.7392	23.8408	23.7836	23.7534	24.2928	24.1502						26	26	26	26	26	26	117.36	0	78.706	477250000	303	1.60258		0.225676	0.595825	0.345173	Q7L014	Q7L014	Probable ATP-dependent RNA helicase DDX46	DDX46
NaN	22.7666	22.9459	NaN	21.9951	NaN	22.0745	22.2596	22.5928	22.4599	22.3268	NaN						7	7	7	25.6	25.6	25.6	47.346	0	36.36	156440000	50	0.403365		0.306011	-0.592406	-0.273428	Q7L0Y3	Q7L0Y3	Mitochondrial ribonuclease P protein 1	TRMT10C
23.6787	23.6377	24.0993	23.5274	23.2319	23.6584	23.1803	23.2343	23.5444	23.4253	22.953	23.1702						27	27	27	26.5	26.5	26.5	133.94	0	66.48	387830000	179	1.66674		0.360552	0.387654	0.236016	Q7L2E3	Q7L2E3	Putative ATP-dependent RNA helicase DHX30	DHX30
NaN	NaN	22.4389	21.8488	NaN	22.2415	22.4536	NaN	22.3281	22.7872	22.6274	22.0617						20	9	9	11	6.3	6.3	227.87	0	46.849	150630000	55	0.376853		0.291205	-0.652029	-0.28659	Q7Z406	Q7Z406	Myosin-14	MYH14
21.0255	21.124	23.2503	21.3591	21.1393	20.8158	20.812	NaN	21.2437	21.0383	19.9959	21.1312						15	15	15	15.5	15.5	15.5	156.27	0	52.559	108700000	86	0.981896		0.14366	0.850936	0.430589	Q86UP2	Q86UP2	Kinectin	KTN1
22.576	22.8703	NaN	22.3212	22.4067	22.1873	21.7447	22.5399	21.9758	22.2011	22.3065	22.3967						12	12	12	20.8	20.8	20.8	91.079	0	32.804	132750000	101	0.0789106		0.843658	-0.0847982	-0.0447758	Q8IXB1	Q8IXB1	DnaJ homolog subfamily C member 10	DNAJC10
NaN	NaN	20.5253	21.5774	21.4769	20.8881	20.936	20.7736	20.6572	20.662	21.0483	21.3113						2	2	2	6.3	6.3	6.3	47.138	0	7.4879	57480000	50	0.170009		0.715826	-0.148329	-0.0804096	Q8N5F7;Q5M9Q1	Q8N5F7;Q5M9Q1	NF-kappa-B-activating protein;NKAP-like protein	NKAP;NKAPL
NaN	20.4166	20.6861	NaN	20.4449	20.8279	19.9655	20.2793	20.54	20.1019	20.2913	NaN						5	5	5	8.5	8.5	8.5	95.925	0	33.199	41431000	44	0.0853547		0.877425	-0.0599524	-0.0340844	Q8NE71	Q8NE71	ATP-binding cassette sub-family F member 1	ABCF1
24.2141	23.9913	22.6067	24.1174	23.5841	23.9658	22.7582	23.2458	23.1585	22.8642	23.1069	23.5934						6	6	6	31.6	31.6	31.6	18.86	0	27.29	290170000	91	1.35035		0.214716	0.625376	0.352822	Q8WVK2	Q8WVK2	U4/U6.U5 small nuclear ribonucleoprotein 27 kDa protein	SNRNP27
21.5461	21.2059	20.6409	21.3345	20.7451	NaN	20.9214	20.6912	20.6827	21.357	20.6944	NaN						9	9	9	7	7	7	233.11	0	30.991	62688000	59	0.405072		0.560918	0.235281	0.133391	Q92614	Q92614	Unconventional myosin-XVIIIa	MYO18A
21.371	21.0546	21.1541	NaN	NaN	21.3647	20.984	NaN	21.0222	NaN	NaN	21.23						5	3	3	12.8	10.5	10.5	61.829	0	11.303	48451000	38	1.5644		0.141569	0.790148	0.437543	Q92804	Q92804	TATA-binding protein-associated factor 2N	TAF15
23.2876	23.7095	23.7694	24.0431	23.4727	23.3069	23.2591	22.7546	23.4205	23.307	22.9534	23.4573						14	13	11	28.3	26.7	23.9	80.272	0	132.26	366750000	160	1.46462		0.347819	0.40621	0.243845	Q92841	Q92841	Probable ATP-dependent RNA helicase DDX17	DDX17
25.2694	25.0909	25.0494	24.5882	24.5825	24.5192	24.5268	24.8563	24.6045	24.5697	24.9484	24.9813						20	20	19	43.5	43.5	41.5	73.114	0	178	883170000	330	0.277512		0.786973	0.102087	0.0616438	Q92945	Q92945	Far upstream element-binding protein 2	KHSRP
NaN	NaN	21.1448	NaN	21.0831	20.3893	21.7498	21.4434	21.5499	NaN	NaN	NaN						7	7	7	22.7	22.7	22.7	52.623	0	41.096	70678000	44	0.162975		0.70019	-0.162621	-0.0859462	Q96CS3	Q96CS3	FAS-associated factor 2	FAF2
NaN	NaN	24.8025	NaN	NaN	NaN	26.7353	27.2447	26.7354	26.8028	26.9069	26.8648				+	C_J8	21	21	21	37.5	37.5	37.5	67.567	0	188.28	2162500000	213	4.54745	2.83498e-05	0.00175	-5.75467	-2.50607	P27824	P27824	Calnexin	CANX	ER membrane , ER, melanosome
22.1453	NaN	21.8334	NaN	22.0077	21.8677	22.1047	NaN	21.7335	22.1427	21.8534	NaN						3	3	3	10.3	10.3	10.3	43.383	0	17.913	110180000	46	0.102886		0.724416	0.159396	0.0766306	Q96EP5	Q96EP5	DAZ-associated protein 1	DAZAP1
22.4737	NaN	22.9195	22.7926	22.1344	22.4446	22.3001	22.334	22.9089	22.4391	22.5589	22.6969						10	10	10	33.2	33.2	33.2	32.004	0	27.719	188730000	92	0.431332		0.342454	-0.510186	-0.249606	Q96HS1	Q96HS1	Serine/threonine-protein phosphatase PGAM5, mitochondrial	PGAM5
NaN	22.4346	22.9754	NaN	NaN	NaN	23.0488	23.3195	23.1852	23.1565	23.0348	23.2057						14	14	14	39.5	39.5	39.5	61.64	0	58.533	233060000	111	2.59703		0.0112558	-1.99431	-0.997698	Q96I24	Q96I24	Far upstream element-binding protein 3	FUBP3
21.8128	22.1696	22.3371	21.7097	21.8773	22.767	21.6143	21.3299	21.8936	21.5523	21.5317	21.1368						4	4	4	21.2	21.2	21.2	36.567	0	32.128	111840000	70	1.96064		0.215169	0.602455	0.355778	Q96IZ0	Q96IZ0	PRKC apoptosis WT1 regulator protein	PAWR
23.0004	23.16	NaN	21.9639	22.405	22.7616	22.2593	22.1206	21.9012	22.254	22.4878	NaN						6	6	6	28.7	28.7	28.7	38.677	0	16.461	120150000	50	0.16709		0.549458	0.304445	0.137246	Q96IZ7	Q96IZ7	Serine/Arginine-related protein 53	RSRC1
21.2357	20.1322	21.0201	21.1245	NaN	21.1046	NaN	NaN	20.2789	20.908	21.2186	NaN						10	10	10	6.4	6.4	6.4	242.56	0	34.813	50772000	59	0.266651		0.548877	0.273496	0.141537	Q96N67	Q96N67	Dedicator of cytokinesis protein 7	DOCK7
24.715	24.8838	24.9236	25.1107	24.6853	24.8698	24.7061	24.602	25.0236	24.8593	24.9474	25.0637						15	15	15	38.4	38.4	38.4	69.491	0	103.3	910220000	252	0.0081131		0.996992	-0.00231775	-0.00145091	Q96PK6	Q96PK6	RNA-binding protein 14	RBM14
NaN	NaN	22.44	NaN	NaN	21.5397	23.6971	24.1097	24.142	23.9703	24.0783	23.7779				+	C_J8	18	18	18	30.7	30.7	30.7	87.301	0	85.684	314670000	114	4.5392	2.88935e-05	0.0016	-2.98985	-1.56157	P54886	P54886	Delta-1-pyrroline-5-carboxylate synthase;Glutamate 5-kinase;Gamma-glutamyl phosphate reductase	ALDH18A1	Mitochondrion inner membrane
NaN	NaN	21.1289	NaN	20.8595	21.5282	21.6314	21.4166	21.3912	21.0845	21.0342	NaN						6	6	6	13.5	13.5	13.5	89.191	0	20.543	63568000	51	0.433372		0.475462	-0.308813	-0.168933	Q96SB3	Q96SB3	Neurabin-2	PPP1R9B
NaN	NaN	20.9649	NaN	NaN	NaN	20.4023	20.3592	21.2464	20.1673	20.1413	20.8952						8	8	7	17.1	17.1	15.7	74.324	0	17.527	43874000	45	0.369685		0.622161	-0.190555	-0.110142	Q96SB4;Q9UPE1	Q96SB4	SRSF protein kinase 1	SRPK1
20.4158	NaN	21.6225	21.1837	20.3083	20.6839	19.9413	19.5168	20.0346	20.4114	19.6617	NaN						12	12	12	16.6	16.6	16.6	131.87	0	41.608	50503000	77	2.08077		0.120043	0.824935	0.470966	Q99569;Q9UQB3	Q99569	Plakophilin-4	PKP4
21.9422	21.1497	21.549	NaN	NaN	21.7875	21.857	21.7423	21.9651	22.0797	22.2044	NaN						7	7	7	44.8	44.8	44.8	26.923	0	64.587	98866000	65	1.12683		0.146168	-0.81816	-0.428081	Q99714	Q99714	3-hydroxyacyl-CoA dehydrogenase type-2	HSD17B10
23.4073	23.3928	24.071	23.0356	23.6401	23.2308	23.5615	23.6629	23.7171	23.5733	23.224	23.4385						7	7	7	21.1	21.1	21.1	36.224	0	39.005	394570000	124	0.159547		0.855541	-0.0666049	-0.0400359	Q99729	Q99729	Heterogeneous nuclear ribonucleoprotein A/B	HNRNPAB
NaN	NaN	21.7281	NaN	NaN	NaN	22.6626	22.84	22.4407	22.7437	22.9043	23.027				+	C_J8	5	5	5	12.8	12.8	12.8	56.598	0	39.462	138720000	53	4.20486	6.23936e-05	0.00331429	-2.33593	-1.25923	Q15758	Q15758	Neutral amino acid transporter B(0)	SLC1A5	membrane, melanosome
21.6911	22.6176	22.1593	22.426	21.9725	22.1583	21.4594	21.2839	21.5488	21.4346	21.4429	21.1996						6	6	6	10.6	10.6	10.6	97.414	0	16.986	109050000	56	3.52806		0.120308	0.775925	0.472153	Q99959	Q99959	Plakophilin-2	PKP2
NaN	NaN	21.0098	21.5509	NaN	NaN	22.2527	22.6477	22.2331	22.2868	22.627	22.6945				+	C_J8	4	4	4	11.2	11.2	11.2	53.944	0	12.512	115320000	47	4.01528	9.65428e-05	0.00694737	-2.07941	-1.13422	P53985	P53985	Monocarboxylate transporter 1	SLC16A1	membrane
23.512	23.2102	21.9847	23.2208	22.8942	23.1829	22.5127	22.9834	22.6208	23.0358	23.1221	23.4707						8	8	8	24.6	24.6	24.6	46.971	0	27.982	210720000	80	0.0596187		0.917995	0.0431871	0.0245283	Q9BS26	Q9BS26	Endoplasmic reticulum resident protein 44	ERP44
23.8283	23.4162	23.199	23.179	23.4825	23.5153	23.5226	23.721	23.5731	23.652	23.6785	23.6326						6	6	6	48.4	48.4	48.4	20.713	0	47.22	350640000	112	1.0612		0.591159	-0.193238	-0.120638	Q9BSD7	Q9BSD7	Cancer-related nucleoside-triphosphatase	NTPCR
21.9213	22.1492	22.5284	NaN	21.9089	22.2212	NaN	NaN	21.8286	21.4712	21.4352	21.688						7	7	7	14	14	14	95.737	0	24.252	107410000	52	1.27396		0.107848	0.987786	0.506357	Q9BUJ2	Q9BUJ2	Heterogeneous nuclear ribonucleoprotein U-like protein 1	HNRNPUL1
21.7902	21.8815	21.8513	21.8559	21.5186	22.0019	21.617	NaN	21.6925	21.7355	21.524	21.6588						6	6	6	27.6	27.6	27.6	46.089	0	18.487	94923000	72	0.677764		0.243083	0.653143	0.328618	Q9BY77	Q9BY77	Polymerase delta-interacting protein 3	POLDIP3
21.0869	21.1184	21.4141	NaN	NaN	21.4198	NaN	NaN	21.1967	21.0546	NaN	NaN						4	4	4	7	7	7	101.19	0	11.256	53892000	37	0.846202		0.279452	0.540892	0.293998	Q9BZF1	Q9BZF1	Oxysterol-binding protein-related protein 8	OSBPL8
NaN	20.4866	20.5167	NaN	NaN	20.7528	20.8196	19.972	20.5275	20.3422	NaN	NaN						2	2	2	17	17	17	24.992	0	7.4488	34408000	34	0.404836		0.485572	0.30286	0.164617	Q9H7E9	Q9H7E9	UPF0488 protein C8orf33	C8orf33
NaN	NaN	20.9451	21.1251	NaN	NaN	20.7041	20.6546	20.7388	20.6068	NaN	NaN						2	2	2	8.7	8.7	8.7	21.703	0	5.7031	40630000	28	0.0682141		0.84928	-0.0832942	-0.0428671	Q9HD42	Q9HD42	Charged multivesicular body protein 1a	CHMP1A
21.9508	NaN	20.4752	21.5127	21.2095	21.7111	20.9241	21.0929	NaN	21.0869	21.4035	NaN						10	4	4	27.8	16.2	16.2	43.727	0	53.081	60610000	50	0.613846		0.309006	0.526627	0.273612	Q9NQ29	Q9NQ29	Putative RNA-binding protein Luc7-like 1	LUC7L
21.61	22.2326	23.6558	22.7794	22.3604	23.357	22.8995	22.578	23.1539	22.7819	22.0538	21.8122						14	14	14	22.1	22.1	22.1	87.343	0	55.4	243610000	111	0.121299		0.778479	0.119321	0.0636691	Q9NR30;Q9BQ39	Q9NR30	Nucleolar RNA helicase 2	DDX21
22.4878	NaN	22.782	NaN	22.1858	22.3096	22.1189	NaN	22.0125	22.2176	22.2068	NaN						7	7	4	40.6	40.6	23.9	21.834	0	18.618	141710000	68	0.320536		0.433345	0.402497	0.196713	Q9NUP9;Q9HAP6	Q9NUP9	Protein lin-7 homolog C	LIN7C
24.7851	24.4928	24.9331	24.6506	24.6762	24.7623	24.799	24.8171	24.8853	24.8103	24.7924	24.4164						18	18	7	31.2	31.2	14.7	71.368	0	151.94	893820000	241	0.156945		0.923826	-0.0367413	-0.0230848	Q9NVI7;Q5T2N8	Q9NVI7	ATPase family AAA domain-containing protein 3A	ATAD3A
23.2879	NaN	NaN	NaN	22.946	NaN	22.4508	22.6734	22.5886	22.9585	NaN	NaN						5	5	5	15.4	15.4	15.4	33.216	0	6.8845	127000000	25	0.417833		0.209953	-0.887551	-0.359219	Q9NWB6	Q9NWB6	Arginine and glutamate-rich protein 1	ARGLU1
24.6739	24.623	24.6236	25.0488	24.2941	24.5925	23.9234	23.9322	24.4499	24.2937	23.9253	23.9966						9	9	9	34.4	34.4	34.4	26.152	0	116.04	651740000	185	2.67169		0.227007	0.555799	0.339852	Q9NX63	Q9NX63	MICOS complex subunit MIC19	CHCHD3
22.5114	22.94	21.9377	23.0263	NaN	22.078	22.1014	22.0806	22.0828	22.2206	22.1283	22.5473						11	11	11	17.6	17.6	17.6	106.12	0	32.687	150960000	89	0.122177		0.7174	-0.16256	-0.0810228	Q9NYF8	Q9NYF8	Bcl-2-associated transcription factor 1	BCLAF1
21.8616	NaN	22.1641	NaN	NaN	21.9719	21.994	NaN	21.9876	21.7589	21.921	NaN						6	6	6	29	29	29	39.594	0	21.998	107270000	44	0.158042		0.565404	-0.290243	-0.130798	Q9NYL9	Q9NYL9	Tropomodulin-3	TMOD3
NaN	22.0234	NaN	NaN	NaN	NaN	22.5477	22.4624	22.421	22.5077	22.5819	22.9913				+	C_J8	5	5	5	26.1	26.1	26.1	33.31	0	19.473	135440000	55	3.67166	0.000212981	0.00562162	-2.21301	-1.16979	Q9BPW8	Q9BPW8	Protein NipSnap homolog 1	NIPSNAP1	mitochondrial inner membrane, mitochondrion, synaptic membrane
NaN	20.0403	20.0028	20.2856	19.7142	19.9658	19.8586	19.6333	20.4772	20.0841	20.3769	NaN						7	7	7	12.3	12.3	12.3	121.89	0	22.985	47964000	47	0.0157821		0.991097	-0.00882085	-0.00521241	Q9NZB2;Q5T035	Q9NZB2	Constitutive coactivator of PPAR-gamma-like protein 1	FAM120A
24.0898	24.0866	24.7129	24.1221	24.1835	24.4605	23.8595	23.6872	24.0094	23.8667	23.8159	23.4526						13	13	12	27.4	27.4	25.1	63.48	0	73.975	555470000	163	2.44666		0.269516	0.494018	0.302979	Q9NZI8	Q9NZI8	Insulin-like growth factor 2 mRNA-binding protein 1	IGF2BP1
23.641	23.2828	24.0235	23.6729	23.1834	23.5314	23.5842	23.1472	23.6931	23.7055	23.5342	23.4974						14	14	14	36.2	36.2	36.2	56.084	0	51.296	293560000	110	0.0707993		0.947105	0.0289017	0.0175323	Q9P258	Q9P258	Protein RCC2	RCC2
NaN	20.8346	21.3098	22.0415	21.3685	21.1633	20.5173	20.3013	20.8804	20.6373	NaN	NaN						9	9	9	10.5	10.5	10.5	152.47	0	59.922	66165000	85	1.30745		0.172975	0.713458	0.392235	Q9P2E9	Q9P2E9	Ribosome-binding protein 1	RRBP1
20.7585	20.6861	22.5908	21.8982	20.7023	21.8447	NaN	NaN	20.8798	NaN	20.5161	NaN						11	11	11	12	12	12	136.38	0	30.402	73439000	64	2.0155		0.0483692	1.22195	0.648931	Q9P2M7	Q9P2M7	Cingulin	CGN
NaN	NaN	23.6695	NaN	NaN	NaN	23.7652	24.0844	23.6745	23.986	24.0372	24.575				+	C_J8	21	21	21	36.9	36.9	36.9	72.932	0	94.948	324120000	139	3.39532	0.00040242	0.00193548	-3.28557	-1.54102	P13667	P13667	Protein disulfide-isomerase A4	PDIA4	ER lumen, melanosome
21.571	21.7945	22.0648	22.1141	21.5188	21.7822	20.4702	20.1533	NaN	20.9083	NaN	20.8382						9	9	9	9.1	9.1	9.1	133.96	0	40.051	73772000	70	4.5297		0.0350345	1.18856	0.71374	Q9UDY2	Q9UDY2	Tight junction protein ZO-2	TJP2
24.1481	24.4593	24.3001	24.5947	23.9646	24.4085	23.7084	23.549	23.8524	24.0357	23.6608	23.8475						19	19	19	33.6	33.6	33.6	85.225	0	99.322	545950000	255	3.01747		0.238909	0.536918	0.332172	Q9UHB6	Q9UHB6	LIM domain and actin-binding protein 1	LIMA1
23.7286	23.4501	22.0843	23.0639	23.6828	22.4391	23.0915	22.5996	NaN	21.9391	22.7766	NaN						9	9	9	25.4	25.4	25.4	59.875	0	41.12	199460000	52	1.20614		0.0477612	1.40208	0.646697	Q9UHX1	Q9UHX1	Poly(U)-binding-splicing factor PUF60	PUF60
NaN	NaN	21.9765	NaN	21.9701	21.6328	22.2349	22.615	22.3505	22.1706	22.4263	21.5839						10	10	10	50	50	50	38.534	0	36.512	134390000	71	1.6837		0.0514783	-1.22789	-0.630466	Q9UJZ1	Q9UJZ1	Stomatin-like protein 2, mitochondrial	STOML2
21.4804	21.5766	20.7206	NaN	21.47	21.4203	20.6116	21.1062	21.0397	20.81	NaN	NaN						9	9	9	10.5	10.5	10.5	151.86	0	39.706	56923000	64	0.539368		0.391706	0.401059	0.215851	Q9UKV3	Q9UKV3	Apoptotic chromatin condensation inducer in the nucleus	ACIN1
21.4654	22.5059	23.7993	22.5296	22.3579	22.8648	23.5123	22.2301	22.788	22.9479	22.4796	21.8793						20	20	20	19.7	19.7	19.7	149.69	0	85.605	265370000	185	0.0480413		0.904723	-0.0523904	-0.0277486	Q9UM54	Q9UM54	Unconventional myosin-VI	MYO6
24.3728	24.4237	24.8007	24.5465	24.0207	24.2943	23.7966	23.7187	24.1635	23.7999	23.6352	23.973						9	9	9	43.4	43.4	43.4	17.256	0	21.286	620640000	114	2.78521		0.223391	0.561973	0.344422	Q9UNX3;P61254	Q9UNX3;P61254	60S ribosomal protein L26-like 1;60S ribosomal protein L26	RPL26L1;RPL26
NaN	NaN	20.7402	20.6622	NaN	19.984	20.3942	NaN	20.5411	20.2588	20.2372	NaN						13	13	13	2.6	2.6	2.6	838.3	0	33.49	35660000	49	0.46363		0.538082	-0.255686	-0.145497	Q9UPN3	Q9UPN3	Microtubule-actin cross-linking factor 1, isoforms 1/2/3/5	MACF1
23.5867	23.3255	22.0468	23.014	22.6874	22.5721	22.1198	22.5317	22.3699	22.0207	22.4257	22.5761						13	13	13	7.4	7.4	7.4	299.61	0	29.891	159590000	133	1.26108		0.271114	0.531418	0.304631	Q9UQ35	Q9UQ35	Serine/arginine repetitive matrix protein 2	SRRM2
NaN	NaN	20.8573	20.794	NaN	NaN	21.296	21.0481	NaN	21.016	21.247	21.28						8	8	8	20.5	20.5	20.5	51.156	0	26.531	48348000	41	2.0058		0.224117	-0.580582	-0.345022	Q9Y230	Q9Y230	RuvB-like 2	RUVBL2
23.3611	23.3499	23.8136	23.6526	23.0371	23.5644	23.5014	23.4886	24.0489	23.8108	23.9202	23.6581						10	10	10	49.8	49.8	49.8	30.658	0	80.033	410050000	110	1.0564		0.479325	-0.274881	-0.167069	Q9Y277	Q9Y277	Voltage-dependent anion-selective channel protein 3	VDAC3
NaN	20.4136	21.2772	NaN	NaN	NaN	20.5715	19.7592	19.9255	20.1487	NaN	NaN						8	8	8	16.6	16.6	16.6	94.659	0	31.519	39018000	41	0.619953		0.461339	0.307646	0.17618	Q9Y2D5	Q9Y2D5	A-kinase anchor protein 2	AKAP2
21.1088	NaN	20.8958	NaN	NaN	20.8755	20.6327	21.28	21.539	21.2262	21.6168	20.7934						4	4	4	6.4	6.4	6.4	109	0	13.34	62086000	60	1.2323		0.257892	-0.559497	-0.317514	Q9Y2L1	Q9Y2L1	Exosome complex exonuclease RRP44	DIS3
21.6756	NaN	NaN	NaN	NaN	20.9978	20.8058	21.0335	20.9656	21.1816	21.4195	21.3671						6	6	6	20.1	20.1	20.1	42.033	0	11.973	60348000	47	0.73008		0.35162	-0.436395	-0.241445	Q9Y2S7	Q9Y2S7	Polymerase delta-interacting protein 2	POLDIP2
23.984	24.1165	22.5952	24.5068	23.3691	23.5281	23.0086	23.2634	23.6526	23.3586	23.0279	23.6934						12	12	12	19.1	19.1	19.1	108.66	0	112.44	305830000	138	0.566471		0.436769	0.349195	0.194005	Q9Y2W1	Q9Y2W1	Thyroid hormone receptor-associated protein 3	THRAP3
27.3601	27.0472	25.7957	26.9391	26.8492	26.7019	26.4232	26.872	26.5441	26.952	27.063	27.3241						15	15	9	36.7	36.7	22.7	46.513	0	323.31	3168000000	343	0.119939		0.83872	-0.0808849	-0.0460576	Q9Y383	Q9Y383	Putative RNA-binding protein Luc7-like 2	LUC7L2
23.4357	23.6415	24.3549	23.3169	23.8462	NaN	22.5778	23.4746	23.3675	22.9794	23.4134	22.9517						5	5	5	33.3	33.3	33.3	12.254	0	15.092	380980000	59	0.0616135		0.806249	-0.127935	-0.0568922	Q9Y3U8	Q9Y3U8	60S ribosomal protein L36	RPL36
NaN	NaN	22.1018	NaN	21.6416	22.0863	21.4328	NaN	21.8594	21.7434	21.8498	NaN						10	10	10	30.7	30.7	30.7	51.976	0	26.284	89663000	46	0.296745		0.534788	0.282067	0.147844	Q9Y512	Q9Y512	Sorting and assembly machinery component 50 homolog	SAMM50
21.1738	NaN	21.3567	21.3176	20.6509	21.6222	20.6873	NaN	20.6601	NaN	20.4026	NaN						7	7	7	4.4	4.4	4.4	316.91	0	35.964	52547000	49	2.24734		0.0647429	1.07559	0.59534	Q9Y520	Q9Y520	Protein PRRC2C	PRRC2C
NaN	NaN	NaN	NaN	NaN	NaN	21.9414	21.9568	21.7179	22.4559	22.1607	23.1975						4	4	4	50.6	50.6	50.6	9.3435	0	15.495	83873000	45	3.59667		0.0108571	-1.87643	-1.01997	Q9Y5J9	Q9Y5J9	Mitochondrial import inner membrane translocase subunit Tim8 B	TIMM8B
NaN	NaN	24.9157	NaN	NaN	NaN	23.8905	24.4405	24.1275	24.318	24.6064	24.9903				+	C_J8	24	24	22	37.9	37.9	36.1	92.468	0	108.29	530240000	189	2.62567	0.00236772	0.00317647	-3.02169	-1.34401	P14625;Q58FF3	P14625	Endoplasmin	HSP90B1	ER lumen, melanosome
