# Supplementary material for: JMJD8 is a novel endoplasmic reticulum protein with a JmjC domain
Source: Sci Rep. 2017 Nov 13;7:15407. doi: 10.1038/s41598-017-15676-z (PMC5684140; doi:10.1038/s41598-017-15676-z)
Supplement: Supplementary file 3 — Supplementary table S3 [file 41598_2017_15676_MOESM3_ESM.xlsx]

## Sheet: Sheet1
Supplementary table S3: List of JMJD8 interactors (sorting based on the lowest p-value).
LFQ intensity C1	LFQ intensity C2	LFQ intensity C3	LFQ intensity C4	LFQ intensity C5	LFQ intensity C6	LFQ intensity J1	LFQ intensity J2	LFQ intensity J3	LFQ intensity J4	LFQ intensity J5	LFQ intensity J6	C: Only identified by site	C: Reverse	C: Potential contaminant	C: Student's T-test Significant C_J8	C: Student's T-test significant	N: Peptides	N: Razor + unique peptides	N: Unique peptides	N: Sequence coverage [%]	N: Unique + razor sequence coverage [%]	N: Unique sequence coverage [%]	N: Mol. weight [kDa]	N: Q-value	N: Score	N: Intensity	N: MS/MS count	N: -Log Student's T-test p-value C_J8		N: Student's T-test q-value C_J8	N: Student's T-test Difference C_J8	N: Student's T-test Test statistic C_J8	T: Protein IDs	T: Majority protein IDs	T: Protein names	T: Gene names
NaN	NaN	20.4025	NaN	NaN	NaN	29.2867	29.7857	29.1838	29.6148	29.557	30.1725				+	C_J8	37	37	37	60.6	60.6	60.6	56.782	0	323.31	13037000000	522	11.9857	1.03348e-12	0	-9.41657	-5.48302	P30101	P30101	Protein disulfide-isomerase A3	PDIA3
24.8766	24.5129	25.1349	24.4247	24.3878	24.3883	30.307	30.8661	30.3353	30.8585	30.9062	31.0469				+	C_J8	48	48	47	59.6	59.6	59.6	72.332	0	323.31	28961000000	1019	10.8892	1.29062e-11	0	-6.09915	-3.62711	P11021	P11021	78 kDa glucose-regulated protein	HSPA5
NaN	NaN	NaN	NaN	NaN	NaN	30.734	31.1944	30.9681	31.5836	31.2956	31.6359				+	C_J8	12	12	12	52.4	52.4	52.4	36.869	0	111.9	40789000000	154	10.8709	1.34617e-11	0	-10.7375	-5.89655	Q96S16	Q96S16	JmjC domain-containing protein 8	JMJD8
NaN	NaN	NaN	NaN	NaN	NaN	27.1356	27.5971	27.2464	27.6161	27.4628	28.0044				+	C_J8	25	25	25	64.3	64.3	64.3	50.195	0	323.31	3155300000	308	10.313	4.86407e-11	0	-7.253	-4.15209	Q9Y697	Q9Y697	Cysteine desulfurase, mitochondrial	NFS1
NaN	NaN	NaN	NaN	NaN	NaN	24.8795	25.3453	24.759	24.8363	24.7298	24.7116				+	C_J8	25	25	25	25	25	25	177.19	0	105.66	518100000	157	10.1449	7.16308e-11	0	-4.71686	-2.82967	Q9NYU2;Q9NYU1	Q9NYU2	UDP-glucose:glycoprotein glucosyltransferase 1	UGGT1
NaN	NaN	21.3428	NaN	NaN	NaN	25.4806	25.4354	25.0279	25.2757	25.5952	24.8615				+	C_J8	25	25	25	62.1	62.1	62.1	57.488	0	181.02	698970000	220	9.28634	5.17202e-10	0.0004	-4.56754	-2.6907	P78371	P78371	T-complex protein 1 subunit beta	CCT2
NaN	NaN	NaN	NaN	NaN	NaN	25.4329	25.9733	25.5818	25.6717	25.8869	26.0373				+	C_J8	15	15	15	48	48	48	54.858	0	124.85	853180000	178	9.27363	5.32562e-10	0	-5.93993	-3.37948	Q96DZ1	Q96DZ1	Endoplasmic reticulum lectin 1	ERLEC1
NaN	NaN	NaN	NaN	NaN	NaN	24.1374	24.7422	24.3294	24.1839	24.4886	24.9105				+	C_J8	11	11	11	23.9	23.9	23.9	88.754	0	66.276	390300000	92	8.94527	1.13431e-09	0.0008	-4.32475	-2.54008	Q9UBV2	Q9UBV2	Protein sel-1 homolog 1	SEL1L
NaN	NaN	21.5477	NaN	NaN	NaN	24.6447	24.8447	24.2453	24.5824	24.62	25.109				+	C_J8	23	23	23	61.9	61.9	61.9	59.67	0	92.842	447910000	195	8.50446	3.12997e-09	0.00168421	-3.70239	-2.18764	P48643	P48643	T-complex protein 1 subunit epsilon	CCT5
21.3511	NaN	20.2705	NaN	NaN	NaN	24.4544	24.7173	24.938	25.0735	25.2042	25.5337				+	C_J8	17	17	17	40.7	40.7	40.7	59.62	0	85.699	554550000	156	8.49161	3.22396e-09	0.000923077	-4.44778	-2.56822	P50990	P50990	T-complex protein 1 subunit theta	CCT8
19.588	20.1033	19.0383	19.4139	NaN	19.0058	23.6317	23.6073	23.7535	23.9412	24.189	24.4525				+	C_J8	25	25	25	23.4	23.4	23.4	157.9	0	125.76	266460000	176	8.49129	3.22634e-09	0.000857143	-4.4151	-2.55184	P42704	P42704	Leucine-rich PPR motif-containing protein, mitochondrial	LRPPRC
25.7697	25.7407	25.5692	25.9269	25.1237	25.4193	28.0806	28.3307	27.9905	28.319	28.0821	28.5339				+	C_J8	19	19	8	40.9	40.9	13.1	32.852	0	135.49	5573400000	264	8.26833	5.39101e-09	0.00151724	-2.6312	-1.59992	P05141;Q9H0C2	P05141	ADP/ATP translocase 2;ADP/ATP translocase 2, N-terminally processed	SLC25A5
NaN	NaN	NaN	NaN	NaN	NaN	24.8421	24.8026	24.4105	24.5904	24.911	25.227				+	C_J8	16	16	16	44.1	44.1	44.1	58.024	0	71.141	483700000	125	8.14089	7.22953e-09	0.001	-4.50878	-2.56858	P40227;Q92526	P40227	T-complex protein 1 subunit zeta	CCT6A
NaN	NaN	NaN	NaN	NaN	NaN	23.7116	23.8359	23.7097	23.7934	23.9523	24.2629				+	C_J8	9	9	9	21.5	21.5	21.5	61.397	0	50.664	252810000	93	8.08912	8.14479e-09	0.00152381	-3.65717	-2.13909	P00367;P49448	P00367;P49448	Glutamate dehydrogenase 1, mitochondrial;Glutamate dehydrogenase 2, mitochondrial	GLUD1;GLUD2
NaN	NaN	NaN	NaN	NaN	NaN	23.4165	24.3212	23.5976	23.8267	23.944	23.9383				+	C_J8	9	9	2	40.7	40.7	9.6	40.648	0	51.788	249300000	113	8.03505	9.22465e-09	0.0013913	-3.28401	-1.94237	P10321;Q31612;P30499;Q09160;P30511	P10321	HLA class I histocompatibility antigen, Cw-7 alpha chain	HLA-C
22.2602	22.4526	23.0033	22.1584	22.8596	22.7961	25.478	25.7678	25.1118	25.2829	25.5981	25.6549				+	C_J8	21	21	21	57.9	57.9	57.9	60.343	0	99.577	867740000	261	7.90436	1.24635e-08	0.00118519	-2.8939	-1.72939	P17987	P17987	T-complex protein 1 subunit alpha	TCP1
NaN	NaN	NaN	NaN	NaN	NaN	25.0186	25.4982	25.2957	25.2766	25.4237	25.7601				+	C_J8	15	15	15	31	31	31	70.038	0	100.72	700830000	149	7.8053	1.56567e-08	0	-4.95287	-2.74582	O14967	O14967	Calmegin	CLGN
NaN	NaN	21.3732	NaN	NaN	21.2589	24.2569	24.8598	24.3879	24.6126	24.4621	24.7794				+	C_J8	14	14	14	51.9	51.9	51.9	34.061	0	83.569	422390000	116	7.69829	2.00313e-08	0.00177778	-3.81469	-2.19232	Q02978	Q02978	Mitochondrial 2-oxoglutarate/malate carrier protein	SLC25A11
NaN	NaN	NaN	NaN	NaN	20.536	22.1757	22.6235	22.1881	22.2915	22.2148	22.6473				+	C_J8	10	10	9	23.9	23.9	21.4	80.419	0	73.512	95989000	69	7.56088	2.74865e-08	0.00577778	-1.9035	-1.17227	O95573	O95573	Long-chain-fatty-acid--CoA ligase 3	ACSL3
NaN	NaN	21.5547	NaN	NaN	NaN	25.4113	25.4132	24.9126	25.2565	25.3745	25.4991				+	C_J8	22	22	22	54.3	54.3	54.3	60.533	0	100.94	697810000	178	6.51069	3.08539e-07	0.000363636	-5.03126	-2.61811	P49368	P49368	T-complex protein 1 subunit gamma	CCT3
NaN	NaN	NaN	NaN	NaN	NaN	24.1836	24.2552	23.9442	24.0332	24.3147	24.7242				+	C_J8	17	17	17	43.8	43.8	43.8	59.366	0	92.325	333700000	119	6.17476	6.68713e-07	0.0016	-4.06092	-2.17191	Q99832	Q99832	T-complex protein 1 subunit eta	CCT7
NaN	20.8835	21.2138	NaN	21.9229	21.6975	24.9626	25.0861	24.815	23.6619	24.804	24.2435				+	C_J8	13	13	13	49	49	49	46.44	0	79.532	476790000	127	5.94254	1.14146e-06	0.00128	-3.4929	-1.90149	P50454	P50454	Serpin H1	SERPINH1
NaN	NaN	21.2695	NaN	22.2266	22.0123	24.8066	25.2297	24.7515	25.08	24.8527	24.6869				+	C_J8	19	9	5	61.4	36.2	18.1	32.866	0	50.384	579770000	110	5.91707	1.2104e-06	0.00145455	-3.65256	-1.96948	P12236	P12236	ADP/ATP translocase 3;ADP/ATP translocase 3, N-terminally processed	SLC25A6
NaN	NaN	24.0056	NaN	NaN	NaN	26.7075	27.1921	26.376	27.0799	26.5555	27.1117				+	C_J8	18	18	18	60.7	60.7	60.7	48.141	0	242.82	2044100000	201	5.39831	3.99659e-06	0	-6.05357	-2.78963	P27797	P27797	Calreticulin	CALR
21.6698	NaN	22.4794	NaN	NaN	NaN	24.2108	24.8461	24.315	24.2397	24.572	23.947				+	C_J8	20	20	20	36.5	36.5	36.5	89.321	0	106.72	394210000	155	5.21769	6.05773e-06	0.00114286	-3.19055	-1.70625	P55072	P55072	Transitional endoplasmic reticulum ATPase	VCP
21.9046	NaN	22.3361	21.6671	21.6305	NaN	24.8013	24.9632	24.8702	25.0435	25.0474	24.7136				+	C_J8	14	14	14	40.8	40.8	40.8	57.924	0	115.52	564850000	114	5.20157	6.28681e-06	0.00133333	-3.67238	-1.90519	P50991	P50991	T-complex protein 1 subunit delta	CCT4
20.3651	21.1979	22.6564	NaN	20.9732	21.4033	23.6285	24.2517	23.7389	23.9974	24.1356	23.9901				+	C_J8	13	13	13	28.8	28.8	28.8	68.569	0	65.72	314740000	169	4.93947	1.14956e-05	0.00325	-2.75715	-1.49544	P04843	P04843	Dolichyl-diphosphooligosaccharide--protein glycosyltransferase subunit 1	RPN1
NaN	NaN	NaN	NaN	NaN	NaN	21.9702	22.8373	22.3708	22.5462	23.0946	22.8339				+	C_J8	9	9	9	21	21	21	75.561	0	30.716	102330000	52	4.9143	1.21815e-05	0.00315152	-2.67973	-1.45934	Q13438	Q13438	Protein OS-9	OS9
NaN	NaN	24.8025	NaN	NaN	NaN	26.7353	27.2447	26.7354	26.8028	26.9069	26.8648				+	C_J8	21	21	21	37.5	37.5	37.5	67.567	0	188.28	2162500000	213	4.54745	2.83498e-05	0.00175	-5.75467	-2.50607	P27824	P27824	Calnexin	CANX
NaN	NaN	22.44	NaN	NaN	21.5397	23.6971	24.1097	24.142	23.9703	24.0783	23.7779				+	C_J8	18	18	18	30.7	30.7	30.7	87.301	0	85.684	314670000	114	4.5392	2.88935e-05	0.0016	-2.98985	-1.56157	P54886	P54886	Delta-1-pyrroline-5-carboxylate synthase;Glutamate 5-kinase;Gamma-glutamyl phosphate reductase	ALDH18A1
NaN	NaN	21.7281	NaN	NaN	NaN	22.6626	22.84	22.4407	22.7437	22.9043	23.027				+	C_J8	5	5	5	12.8	12.8	12.8	56.598	0	39.462	138720000	53	4.20486	6.23936e-05	0.00331429	-2.33593	-1.25923	Q15758	Q15758	Neutral amino acid transporter B(0)	SLC1A5
NaN	NaN	21.0098	21.5509	NaN	NaN	22.2527	22.6477	22.2331	22.2868	22.627	22.6945				+	C_J8	4	4	4	11.2	11.2	11.2	53.944	0	12.512	115320000	47	4.01528	9.65428e-05	0.00694737	-2.07941	-1.13422	P53985	P53985	Monocarboxylate transporter 1	SLC16A1
NaN	22.0234	NaN	NaN	NaN	NaN	22.5477	22.4624	22.421	22.5077	22.5819	22.9913				+	C_J8	5	5	5	26.1	26.1	26.1	33.31	0	19.473	135440000	55	3.67166	0.000212981	0.00562162	-2.21301	-1.16979	Q9BPW8	Q9BPW8	Protein NipSnap homolog 1	NIPSNAP1
NaN	NaN	23.6695	NaN	NaN	NaN	23.7652	24.0844	23.6745	23.986	24.0372	24.575				+	C_J8	21	21	21	36.9	36.9	36.9	72.932	0	94.948	324120000	139	3.39532	0.00040242	0.00193548	-3.28557	-1.54102	P13667	P13667	Protein disulfide-isomerase A4	PDIA4
NaN	NaN	24.9157	NaN	NaN	NaN	23.8905	24.4405	24.1275	24.318	24.6064	24.9903				+	C_J8	24	24	22	37.9	37.9	36.1	92.468	0	108.29	530240000	189	2.62567	0.00236772	0.00317647	-3.02169	-1.34401	P14625;Q58FF3	P14625	Endoplasmin	HSP90B1
