# Supplementary material for: JMJD8 is a novel endoplasmic reticulum protein with a JmjC domain
Source: Sci Rep. 2017 Nov 13;7:15407. doi: 10.1038/s41598-017-15676-z (PMC5684140; doi:10.1038/s41598-017-15676-z)
Supplement: Supplementary file 4 — Supplementary table S4 [file 41598_2017_15676_MOESM4_ESM.xlsx]

## Sheet: Percentage of each classes
Supplementary table S4: Details information of Gene ontology analysis.
Biological processes
No.	Category name (Accession)	# genes	Percent of gene hit against total # genes	Percent of gene hit against total # Process hits
1	metabolic process (GO:0008152)	19	0.655	0.373
2	cellular process (GO:0009987)	11	0.379	0.216
3	cellular component organization or biogenesis (GO:0071840)	8	0.276	0.157
4	localization (GO:0051179)	8	0.276	0.157
5	response to stimulus (GO:0050896)	2	0.069	0.039
6	immune system process (GO:0002376)	1	0.034	0.02
7	multicellular organismal process (GO:0032501)	1	0.034	0.02
8	biological regulation (GO:0065007)	1	0.034	0.02
metabolic process (GO:0008152)
1	primary metabolic process (GO:0044238)	19	1	0.704
2	biosynthetic process (GO:0009058)	4	0.211	0.148
3	catabolic process (GO:0009056)	2	0.105	0.074
4	nitrogen compound metabolic process (GO:0006807)	1	0.053	0.037
5	sulfur compound metabolic process (GO:0006790)	1	0.053	0.037
primary metabolic process (GO:0044238)
1	protein metabolic process (GO:0019538)	15	0.789	0.75
2	cellular amino acid metabolic process (GO:0006520)	3	0.158	0.15
3	lipid metabolic process (GO:0006629)	1	0.053	0.05
4	carbohydrate metabolic process (GO:0005975)	1	0.053	0.05
protein metabolic process (GO:0019538)
1	protein folding (GO:0006457)	10	0.667	0.455
2	protein complex assembly (GO:0006461)	7	0.467	0.318
3	proteolysis (GO:0006508)	2	0.133	0.091
4	translation (GO:0006412)	2	0.133	0.091
5	cellular protein modification process (GO:0006464)	1	0.067	0.045

## Sheet: Genes list in each fractions.
metabolic process (GO:0008152)
Gene ID	Mapped ID	Gene Name,Gene Symbol,Ortholog	PANTHER Family/Subfamily	PANTHER Protein Class	Species
HUMAN|HGNC=1623|UniProtKB=P50990	P50990	T-complex protein 1 subunit theta;CCT8;ortholog	T-COMPLEX PROTEIN 1 SUBUNIT THETA (PTHR11353:SF133)	chaperonin(PC00073)	Homo sapiens
HUMAN|HGNC=3570|UniProtKB=O95573	O95573	Long-chain-fatty-acid--CoA ligase 3;ACSL3;ortholog	LONG-CHAIN-FATTY-ACID--COA LIGASE 3 (PTHR43272:SF20)	ligase(PC00142)	Homo sapiens
HUMAN|HGNC=1618|UniProtKB=P48643	P48643	T-complex protein 1 subunit epsilon;CCT5;ortholog	T-COMPLEX PROTEIN 1 SUBUNIT EPSILON (PTHR11353:SF156)	chaperonin(PC00073)	Homo sapiens
HUMAN|HGNC=1617|UniProtKB=P50991	P50991	T-complex protein 1 subunit delta;CCT4;ortholog	T-COMPLEX PROTEIN 1 SUBUNIT DELTA (PTHR11353:SF146)	chaperonin(PC00073)	Homo sapiens
HUMAN|HGNC=9722|UniProtKB=P54886	P54886	Delta-1-pyrroline-5-carboxylate synthase;ALDH18A1;ortholog	DELTA-1-PYRROLINE-5-CARBOXYLATE SYNTHASE (PTHR11063:SF14)	amino acid kinase(PC00045);dehydrogenase(PC00092)	Homo sapiens
HUMAN|HGNC=1473|UniProtKB=P27824	P27824	Calnexin;CANX;ortholog	CALNEXIN (PTHR11073:SF29)	calcium-binding protein(PC00060);chaperone(PC00072)	Homo sapiens
HUMAN|HGNC=10992|UniProtKB=P12236	P12236	ADP/ATP translocase 3;SLC25A6;ortholog	ADP/ATP TRANSLOCASE 3 (PTHR24089:SF411)	amino acid transporter(PC00046);calmodulin(PC00061);mitochondrial carrier protein(PC00158);ribosomal protein(PC00202);transfer/carrier protein(PC00219)	Homo sapiens
HUMAN|HGNC=25222|UniProtKB=Q96DZ1	Q96DZ1	Endoplasmic reticulum lectin 1;ERLEC1;ortholog	ENDOPLASMIC RETICULUM LECTIN 1 (PTHR15414:SF4)		Homo sapiens
HUMAN|HGNC=16994|UniProtKB=Q13438	Q13438	Protein OS-9;OS9;ortholog	PROTEIN OS-9 (PTHR15414:SF3)		Homo sapiens
HUMAN|HGNC=10981|UniProtKB=Q02978	Q02978	Mitochondrial 2-oxoglutarate/malate carrier protein;SLC25A11;ortholog	MITOCHONDRIAL 2-OXOGLUTARATE/MALATE CARRIER PROTEIN (PTHR24089:SF424)	amino acid transporter(PC00046);calmodulin(PC00061);mitochondrial carrier protein(PC00158);ribosomal protein(PC00202);transfer/carrier protein(PC00219)	Homo sapiens
HUMAN|HGNC=2060|UniProtKB=O14967	O14967	Calmegin;CLGN;ortholog	CALMEGIN (PTHR11073:SF25)	calcium-binding protein(PC00060);chaperone(PC00072)	Homo sapiens
HUMAN|HGNC=1455|UniProtKB=P27797	P27797	Calreticulin;CALR;ortholog	CALRETICULIN (PTHR11073:SF21)	calcium-binding protein(PC00060)	Homo sapiens
HUMAN|HGNC=1615|UniProtKB=P78371	P78371	T-complex protein 1 subunit beta;CCT2;ortholog	T-COMPLEX PROTEIN 1 SUBUNIT BETA (PTHR11353:SF119)	chaperonin(PC00073)	Homo sapiens
HUMAN|HGNC=10381|UniProtKB=P04843	P04843	Dolichyl-diphosphooligosaccharide--protein glycosyltransferase subunit 1;RPN1;ortholog	DOLICHYL-DIPHOSPHOOLIGOSACCHARIDE--PROTEIN GLYCOSYLTRANSFERASE SUBUNIT 1 (PTHR21049:SF3)	glycosyltransferase(PC00111)	Homo sapiens
HUMAN|HGNC=1622|UniProtKB=Q99832	Q99832	T-complex protein 1 subunit eta;CCT7;ortholog	T-COMPLEX PROTEIN 1 SUBUNIT ETA (PTHR11353:SF139)	chaperonin(PC00073)	Homo sapiens
HUMAN|HGNC=10943|UniProtKB=Q15758	Q15758	Neutral amino acid transporter B(0);SLC1A5;ortholog	NEUTRAL AMINO ACID TRANSPORTER B(0) (PTHR11958:SF83)	cation transporter(PC00068)	Homo sapiens
HUMAN|HGNC=1616|UniProtKB=P49368	P49368	T-complex protein 1 subunit gamma;CCT3;ortholog	T-COMPLEX PROTEIN 1 SUBUNIT GAMMA (PTHR11353:SF142)	chaperonin(PC00073)	Homo sapiens
HUMAN|HGNC=11655|UniProtKB=P17987	P17987	T-complex protein 1 subunit alpha;TCP1;ortholog	T-COMPLEX PROTEIN 1 SUBUNIT ALPHA (PTHR11353:SF145)	chaperonin(PC00073)	Homo sapiens
HUMAN|HGNC=15910|UniProtKB=Q9Y697	Q9Y697	Cysteine desulfurase, mitochondrial;NFS1;ortholog	CYSTEINE DESULFURASE, MITOCHONDRIAL (PTHR11601:SF51)	lyase(PC00144)	Homo sapiens
cellular process (GO:0009987)
Gene ID	Mapped ID	Gene Name,Gene Symbol,Ortholog	PANTHER Family/Subfamily	PANTHER Protein Class	Species
HUMAN|HGNC=1546|UniProtKB=P50454	P50454	Serpin H1;SERPINH1;ortholog	SERPIN H1 (PTHR11461:SF220)	serine protease inhibitor(PC00204)	Homo sapiens
HUMAN|HGNC=9722|UniProtKB=P54886	P54886	Delta-1-pyrroline-5-carboxylate synthase;ALDH18A1;ortholog	DELTA-1-PYRROLINE-5-CARBOXYLATE SYNTHASE (PTHR11063:SF14)	amino acid kinase(PC00045);dehydrogenase(PC00092)	Homo sapiens
HUMAN|HGNC=10992|UniProtKB=P12236	P12236	ADP/ATP translocase 3;SLC25A6;ortholog	ADP/ATP TRANSLOCASE 3 (PTHR24089:SF411)	amino acid transporter(PC00046);calmodulin(PC00061);mitochondrial carrier protein(PC00158);ribosomal protein(PC00202);transfer/carrier protein(PC00219)	Homo sapiens
HUMAN|HGNC=25222|UniProtKB=Q96DZ1	Q96DZ1	Endoplasmic reticulum lectin 1;ERLEC1;ortholog	ENDOPLASMIC RETICULUM LECTIN 1 (PTHR15414:SF4)		Homo sapiens
HUMAN|HGNC=16994|UniProtKB=Q13438	Q13438	Protein OS-9;OS9;ortholog	PROTEIN OS-9 (PTHR15414:SF3)		Homo sapiens
HUMAN|HGNC=10981|UniProtKB=Q02978	Q02978	Mitochondrial 2-oxoglutarate/malate carrier protein;SLC25A11;ortholog	MITOCHONDRIAL 2-OXOGLUTARATE/MALATE CARRIER PROTEIN (PTHR24089:SF424)	amino acid transporter(PC00046);calmodulin(PC00061);mitochondrial carrier protein(PC00158);ribosomal protein(PC00202);transfer/carrier protein(PC00219)	Homo sapiens
HUMAN|HGNC=30167|UniProtKB=P13667	P13667	Protein disulfide-isomerase A4;PDIA4;ortholog	PROTEIN DISULFIDE-ISOMERASE A4 (PTHR18929:SF149)		Homo sapiens
HUMAN|HGNC=4606|UniProtKB=P30101	P30101	Protein disulfide-isomerase A3;PDIA3;ortholog	PROTEIN DISULFIDE-ISOMERASE A3 (PTHR18929:SF119)		Homo sapiens
HUMAN|HGNC=10381|UniProtKB=P04843	P04843	Dolichyl-diphosphooligosaccharide--protein glycosyltransferase subunit 1;RPN1;ortholog	DOLICHYL-DIPHOSPHOOLIGOSACCHARIDE--PROTEIN GLYCOSYLTRANSFERASE SUBUNIT 1 (PTHR21049:SF3)	glycosyltransferase(PC00111)	Homo sapiens
HUMAN|HGNC=10943|UniProtKB=Q15758	Q15758	Neutral amino acid transporter B(0);SLC1A5;ortholog	NEUTRAL AMINO ACID TRANSPORTER B(0) (PTHR11958:SF83)	cation transporter(PC00068)	Homo sapiens
HUMAN|HGNC=10922|UniProtKB=P53985	P53985	Monocarboxylate transporter 1;SLC16A1;ortholog	MONOCARBOXYLATE TRANSPORTER 1 (PTHR11360:SF170)	transporter(PC00227)	Homo sapiens
cellular component organization or biogenesis (GO:0071840)
Gene ID	Mapped ID	Gene Name,Gene Symbol,Ortholog	PANTHER Family/Subfamily	PANTHER Protein Class	Species
HUMAN|HGNC=1623|UniProtKB=P50990	P50990	T-complex protein 1 subunit theta;CCT8;ortholog	T-COMPLEX PROTEIN 1 SUBUNIT THETA (PTHR11353:SF133)	chaperonin(PC00073)	Homo sapiens
HUMAN|HGNC=1618|UniProtKB=P48643	P48643	T-complex protein 1 subunit epsilon;CCT5;ortholog	T-COMPLEX PROTEIN 1 SUBUNIT EPSILON (PTHR11353:SF156)	chaperonin(PC00073)	Homo sapiens
HUMAN|HGNC=1546|UniProtKB=P50454	P50454	Serpin H1;SERPINH1;ortholog	SERPIN H1 (PTHR11461:SF220)	serine protease inhibitor(PC00204)	Homo sapiens
HUMAN|HGNC=1617|UniProtKB=P50991	P50991	T-complex protein 1 subunit delta;CCT4;ortholog	T-COMPLEX PROTEIN 1 SUBUNIT DELTA (PTHR11353:SF146)	chaperonin(PC00073)	Homo sapiens
HUMAN|HGNC=1615|UniProtKB=P78371	P78371	T-complex protein 1 subunit beta;CCT2;ortholog	T-COMPLEX PROTEIN 1 SUBUNIT BETA (PTHR11353:SF119)	chaperonin(PC00073)	Homo sapiens
HUMAN|HGNC=1622|UniProtKB=Q99832	Q99832	T-complex protein 1 subunit eta;CCT7;ortholog	T-COMPLEX PROTEIN 1 SUBUNIT ETA (PTHR11353:SF139)	chaperonin(PC00073)	Homo sapiens
HUMAN|HGNC=1616|UniProtKB=P49368	P49368	T-complex protein 1 subunit gamma;CCT3;ortholog	T-COMPLEX PROTEIN 1 SUBUNIT GAMMA (PTHR11353:SF142)	chaperonin(PC00073)	Homo sapiens
HUMAN|HGNC=11655|UniProtKB=P17987	P17987	T-complex protein 1 subunit alpha;TCP1;ortholog	T-COMPLEX PROTEIN 1 SUBUNIT ALPHA (PTHR11353:SF145)	chaperonin(PC00073)	Homo sapiens
localization (GO:0051179)
Gene ID	Mapped ID	Gene Name,Gene Symbol,Ortholog	PANTHER Family/Subfamily	PANTHER Protein Class	Species
HUMAN|HGNC=3570|UniProtKB=O95573	O95573	Long-chain-fatty-acid--CoA ligase 3;ACSL3;ortholog	LONG-CHAIN-FATTY-ACID--COA LIGASE 3 (PTHR43272:SF20)	ligase(PC00142)	Homo sapiens
HUMAN|HGNC=1473|UniProtKB=P27824	P27824	Calnexin;CANX;ortholog	CALNEXIN (PTHR11073:SF29)	calcium-binding protein(PC00060);chaperone(PC00072)	Homo sapiens
HUMAN|HGNC=25222|UniProtKB=Q96DZ1	Q96DZ1	Endoplasmic reticulum lectin 1;ERLEC1;ortholog	ENDOPLASMIC RETICULUM LECTIN 1 (PTHR15414:SF4)		Homo sapiens
HUMAN|HGNC=16994|UniProtKB=Q13438	Q13438	Protein OS-9;OS9;ortholog	PROTEIN OS-9 (PTHR15414:SF3)		Homo sapiens
HUMAN|HGNC=2060|UniProtKB=O14967	O14967	Calmegin;CLGN;ortholog	CALMEGIN (PTHR11073:SF25)	calcium-binding protein(PC00060);chaperone(PC00072)	Homo sapiens
HUMAN|HGNC=10943|UniProtKB=Q15758	Q15758	Neutral amino acid transporter B(0);SLC1A5;ortholog	NEUTRAL AMINO ACID TRANSPORTER B(0) (PTHR11958:SF83)	cation transporter(PC00068)	Homo sapiens
HUMAN|HGNC=10922|UniProtKB=P53985	P53985	Monocarboxylate transporter 1;SLC16A1;ortholog	MONOCARBOXYLATE TRANSPORTER 1 (PTHR11360:SF170)	transporter(PC00227)	Homo sapiens
HUMAN|HGNC=15714|UniProtKB=P42704	P42704	Leucine-rich PPR motif-containing protein, mitochondrial;LRPPRC;ortholog	LEUCINE-RICH PPR MOTIF-CONTAINING PROTEIN, MITOCHONDRIAL (PTHR24015:SF1304)	RNA binding protein(PC00031);serine/threonine protein kinase receptor(PC00205);transporter(PC00227)	Homo sapiens
response to stimulus (GO:0050896)
Gene ID	Mapped ID	Gene Name,Gene Symbol,Ortholog	PANTHER Family/Subfamily	PANTHER Protein Class	Species
HUMAN|HGNC=30167|UniProtKB=P13667	P13667	Protein disulfide-isomerase A4;PDIA4;ortholog	PROTEIN DISULFIDE-ISOMERASE A4 (PTHR18929:SF149)		Homo sapiens
HUMAN|HGNC=4606|UniProtKB=P30101	P30101	Protein disulfide-isomerase A3;PDIA3;ortholog	PROTEIN DISULFIDE-ISOMERASE A3 (PTHR18929:SF119)		Homo sapiens
immune system process (GO:0002376)
Gene ID	Mapped ID	Gene Name,Gene Symbol,Ortholog	PANTHER Family/Subfamily	PANTHER Protein Class	Species
HUMAN|HGNC=3570|UniProtKB=O95573	O95573	Long-chain-fatty-acid--CoA ligase 3;ACSL3;ortholog	LONG-CHAIN-FATTY-ACID--COA LIGASE 3 (PTHR43272:SF20)	ligase(PC00142)	Homo sapiens
multicellular organismal process (GO:0032501)
Gene ID	Mapped ID	Gene Name,Gene Symbol,Ortholog	PANTHER Family/Subfamily	PANTHER Protein Class	Species
HUMAN|HGNC=10943|UniProtKB=Q15758	Q15758	Neutral amino acid transporter B(0);SLC1A5;ortholog	NEUTRAL AMINO ACID TRANSPORTER B(0) (PTHR11958:SF83)	cation transporter(PC00068)	Homo sapiens
biological regulation (GO:0065007)
Gene ID	Mapped ID	Gene Name,Gene Symbol,Ortholog	PANTHER Family/Subfamily	PANTHER Protein Class	Species
HUMAN|HGNC=1546|UniProtKB=P50454	P50454	Serpin H1;SERPINH1;ortholog	SERPIN H1 (PTHR11461:SF220)	serine protease inhibitor(PC00204)	Homo sapiens

## Sheet: metabolic processes
primary metabolic process (GO:0044238)
Gene ID	Mapped ID	Gene Name,Gene Symbol,Ortholog	PANTHER Family/Subfamily	PANTHER Protein Class	Species
HUMAN|HGNC=1623|UniProtKB=P50990	P50990	T-complex protein 1 subunit theta;CCT8;ortholog	T-COMPLEX PROTEIN 1 SUBUNIT THETA (PTHR11353:SF133)	chaperonin(PC00073)	Homo sapiens
HUMAN|HGNC=3570|UniProtKB=O95573	O95573	Long-chain-fatty-acid--CoA ligase 3;ACSL3;ortholog	LONG-CHAIN-FATTY-ACID--COA LIGASE 3 (PTHR43272:SF20)	ligase(PC00142)	Homo sapiens
HUMAN|HGNC=1618|UniProtKB=P48643	P48643	T-complex protein 1 subunit epsilon;CCT5;ortholog	T-COMPLEX PROTEIN 1 SUBUNIT EPSILON (PTHR11353:SF156)	chaperonin(PC00073)	Homo sapiens
HUMAN|HGNC=1617|UniProtKB=P50991	P50991	T-complex protein 1 subunit delta;CCT4;ortholog	T-COMPLEX PROTEIN 1 SUBUNIT DELTA (PTHR11353:SF146)	chaperonin(PC00073)	Homo sapiens
HUMAN|HGNC=9722|UniProtKB=P54886	P54886	Delta-1-pyrroline-5-carboxylate synthase;ALDH18A1;ortholog	DELTA-1-PYRROLINE-5-CARBOXYLATE SYNTHASE (PTHR11063:SF14)	amino acid kinase(PC00045);dehydrogenase(PC00092)	Homo sapiens
HUMAN|HGNC=1473|UniProtKB=P27824	P27824	Calnexin;CANX;ortholog	CALNEXIN (PTHR11073:SF29)	calcium-binding protein(PC00060);chaperone(PC00072)	Homo sapiens
HUMAN|HGNC=10992|UniProtKB=P12236	P12236	ADP/ATP translocase 3;SLC25A6;ortholog	ADP/ATP TRANSLOCASE 3 (PTHR24089:SF411)	amino acid transporter(PC00046);calmodulin(PC00061);mitochondrial carrier protein(PC00158);ribosomal protein(PC00202);transfer/carrier protein(PC00219)	Homo sapiens
HUMAN|HGNC=25222|UniProtKB=Q96DZ1	Q96DZ1	Endoplasmic reticulum lectin 1;ERLEC1;ortholog	ENDOPLASMIC RETICULUM LECTIN 1 (PTHR15414:SF4)		Homo sapiens
HUMAN|HGNC=16994|UniProtKB=Q13438	Q13438	Protein OS-9;OS9;ortholog	PROTEIN OS-9 (PTHR15414:SF3)		Homo sapiens
HUMAN|HGNC=10981|UniProtKB=Q02978	Q02978	Mitochondrial 2-oxoglutarate/malate carrier protein;SLC25A11;ortholog	MITOCHONDRIAL 2-OXOGLUTARATE/MALATE CARRIER PROTEIN (PTHR24089:SF424)	amino acid transporter(PC00046);calmodulin(PC00061);mitochondrial carrier protein(PC00158);ribosomal protein(PC00202);transfer/carrier protein(PC00219)	Homo sapiens
HUMAN|HGNC=2060|UniProtKB=O14967	O14967	Calmegin;CLGN;ortholog	CALMEGIN (PTHR11073:SF25)	calcium-binding protein(PC00060);chaperone(PC00072)	Homo sapiens
HUMAN|HGNC=1455|UniProtKB=P27797	P27797	Calreticulin;CALR;ortholog	CALRETICULIN (PTHR11073:SF21)	calcium-binding protein(PC00060)	Homo sapiens
HUMAN|HGNC=1615|UniProtKB=P78371	P78371	T-complex protein 1 subunit beta;CCT2;ortholog	T-COMPLEX PROTEIN 1 SUBUNIT BETA (PTHR11353:SF119)	chaperonin(PC00073)	Homo sapiens
HUMAN|HGNC=10381|UniProtKB=P04843	P04843	Dolichyl-diphosphooligosaccharide--protein glycosyltransferase subunit 1;RPN1;ortholog	DOLICHYL-DIPHOSPHOOLIGOSACCHARIDE--PROTEIN GLYCOSYLTRANSFERASE SUBUNIT 1 (PTHR21049:SF3)	glycosyltransferase(PC00111)	Homo sapiens
HUMAN|HGNC=1622|UniProtKB=Q99832	Q99832	T-complex protein 1 subunit eta;CCT7;ortholog	T-COMPLEX PROTEIN 1 SUBUNIT ETA (PTHR11353:SF139)	chaperonin(PC00073)	Homo sapiens
HUMAN|HGNC=10943|UniProtKB=Q15758	Q15758	Neutral amino acid transporter B(0);SLC1A5;ortholog	NEUTRAL AMINO ACID TRANSPORTER B(0) (PTHR11958:SF83)	cation transporter(PC00068)	Homo sapiens
HUMAN|HGNC=1616|UniProtKB=P49368	P49368	T-complex protein 1 subunit gamma;CCT3;ortholog	T-COMPLEX PROTEIN 1 SUBUNIT GAMMA (PTHR11353:SF142)	chaperonin(PC00073)	Homo sapiens
HUMAN|HGNC=11655|UniProtKB=P17987	P17987	T-complex protein 1 subunit alpha;TCP1;ortholog	T-COMPLEX PROTEIN 1 SUBUNIT ALPHA (PTHR11353:SF145)	chaperonin(PC00073)	Homo sapiens
HUMAN|HGNC=15910|UniProtKB=Q9Y697	Q9Y697	Cysteine desulfurase, mitochondrial;NFS1;ortholog	CYSTEINE DESULFURASE, MITOCHONDRIAL (PTHR11601:SF51)	lyase(PC00144)	Homo sapiens
biosynthetic process (GO:0009058)
Gene ID	Mapped ID	Gene Name,Gene Symbol,Ortholog	PANTHER Family/Subfamily	PANTHER Protein Class	Species
HUMAN|HGNC=9722|UniProtKB=P54886	P54886	Delta-1-pyrroline-5-carboxylate synthase;ALDH18A1;ortholog	DELTA-1-PYRROLINE-5-CARBOXYLATE SYNTHASE (PTHR11063:SF14)	amino acid kinase(PC00045);dehydrogenase(PC00092)	Homo sapiens
HUMAN|HGNC=10992|UniProtKB=P12236	P12236	ADP/ATP translocase 3;SLC25A6;ortholog	ADP/ATP TRANSLOCASE 3 (PTHR24089:SF411)	amino acid transporter(PC00046);calmodulin(PC00061);mitochondrial carrier protein(PC00158);ribosomal protein(PC00202);transfer/carrier protein(PC00219)	Homo sapiens
HUMAN|HGNC=10981|UniProtKB=Q02978	Q02978	Mitochondrial 2-oxoglutarate/malate carrier protein;SLC25A11;ortholog	MITOCHONDRIAL 2-OXOGLUTARATE/MALATE CARRIER PROTEIN (PTHR24089:SF424)	amino acid transporter(PC00046);calmodulin(PC00061);mitochondrial carrier protein(PC00158);ribosomal protein(PC00202);transfer/carrier protein(PC00219)	Homo sapiens
HUMAN|HGNC=10381|UniProtKB=P04843	P04843	Dolichyl-diphosphooligosaccharide--protein glycosyltransferase subunit 1;RPN1;ortholog	DOLICHYL-DIPHOSPHOOLIGOSACCHARIDE--PROTEIN GLYCOSYLTRANSFERASE SUBUNIT 1 (PTHR21049:SF3)	glycosyltransferase(PC00111)	Homo sapiens
catabolic process (GO:0009056)
Gene ID	Mapped ID	Gene Name,Gene Symbol,Ortholog	PANTHER Family/Subfamily	PANTHER Protein Class	Species
HUMAN|HGNC=25222|UniProtKB=Q96DZ1	Q96DZ1	Endoplasmic reticulum lectin 1;ERLEC1;ortholog	ENDOPLASMIC RETICULUM LECTIN 1 (PTHR15414:SF4)		Homo sapiens
HUMAN|HGNC=16994|UniProtKB=Q13438	Q13438	Protein OS-9;OS9;ortholog	PROTEIN OS-9 (PTHR15414:SF3)		Homo sapiens
nitrogen compound metabolic process (GO:0006807)
Gene ID	Mapped ID	Gene Name,Gene Symbol,Ortholog	PANTHER Family/Subfamily	PANTHER Protein Class	Species
HUMAN|HGNC=9722|UniProtKB=P54886	P54886	Delta-1-pyrroline-5-carboxylate synthase;ALDH18A1;ortholog	DELTA-1-PYRROLINE-5-CARBOXYLATE SYNTHASE (PTHR11063:SF14)	amino acid kinase(PC00045);dehydrogenase(PC00092)	Homo sapiens
sulfur compound metabolic process (GO:0006790)
Gene ID	Mapped ID	Gene Name,Gene Symbol,Ortholog	PANTHER Family/Subfamily	PANTHER Protein Class	Species
HUMAN|HGNC=15910|UniProtKB=Q9Y697	Q9Y697	Cysteine desulfurase, mitochondrial;NFS1;ortholog	CYSTEINE DESULFURASE, MITOCHONDRIAL (PTHR11601:SF51)	lyase(PC00144)	Homo sapiens

## Sheet: primary metabolic process
protein metabolic process (GO:0019538)
Gene ID	Mapped ID	Gene Name,Gene Symbol,Ortholog	PANTHER Family/Subfamily	PANTHER Protein Class	Species
HUMAN|HGNC=1623|UniProtKB=P50990	P50990	T-complex protein 1 subunit theta;CCT8;ortholog	T-COMPLEX PROTEIN 1 SUBUNIT THETA (PTHR11353:SF133)	chaperonin(PC00073)	Homo sapiens
HUMAN|HGNC=1618|UniProtKB=P48643	P48643	T-complex protein 1 subunit epsilon;CCT5;ortholog	T-COMPLEX PROTEIN 1 SUBUNIT EPSILON (PTHR11353:SF156)	chaperonin(PC00073)	Homo sapiens
HUMAN|HGNC=1617|UniProtKB=P50991	P50991	T-complex protein 1 subunit delta;CCT4;ortholog	T-COMPLEX PROTEIN 1 SUBUNIT DELTA (PTHR11353:SF146)	chaperonin(PC00073)	Homo sapiens
HUMAN|HGNC=1473|UniProtKB=P27824	P27824	Calnexin;CANX;ortholog	CALNEXIN (PTHR11073:SF29)	calcium-binding protein(PC00060);chaperone(PC00072)	Homo sapiens
HUMAN|HGNC=10992|UniProtKB=P12236	P12236	ADP/ATP translocase 3;SLC25A6;ortholog	ADP/ATP TRANSLOCASE 3 (PTHR24089:SF411)	amino acid transporter(PC00046);calmodulin(PC00061);mitochondrial carrier protein(PC00158);ribosomal protein(PC00202);transfer/carrier protein(PC00219)	Homo sapiens
HUMAN|HGNC=25222|UniProtKB=Q96DZ1	Q96DZ1	Endoplasmic reticulum lectin 1;ERLEC1;ortholog	ENDOPLASMIC RETICULUM LECTIN 1 (PTHR15414:SF4)		Homo sapiens
HUMAN|HGNC=16994|UniProtKB=Q13438	Q13438	Protein OS-9;OS9;ortholog	PROTEIN OS-9 (PTHR15414:SF3)		Homo sapiens
HUMAN|HGNC=10981|UniProtKB=Q02978	Q02978	Mitochondrial 2-oxoglutarate/malate carrier protein;SLC25A11;ortholog	MITOCHONDRIAL 2-OXOGLUTARATE/MALATE CARRIER PROTEIN (PTHR24089:SF424)	amino acid transporter(PC00046);calmodulin(PC00061);mitochondrial carrier protein(PC00158);ribosomal protein(PC00202);transfer/carrier protein(PC00219)	Homo sapiens
HUMAN|HGNC=2060|UniProtKB=O14967	O14967	Calmegin;CLGN;ortholog	CALMEGIN (PTHR11073:SF25)	calcium-binding protein(PC00060);chaperone(PC00072)	Homo sapiens
HUMAN|HGNC=1455|UniProtKB=P27797	P27797	Calreticulin;CALR;ortholog	CALRETICULIN (PTHR11073:SF21)	calcium-binding protein(PC00060)	Homo sapiens
HUMAN|HGNC=1615|UniProtKB=P78371	P78371	T-complex protein 1 subunit beta;CCT2;ortholog	T-COMPLEX PROTEIN 1 SUBUNIT BETA (PTHR11353:SF119)	chaperonin(PC00073)	Homo sapiens
HUMAN|HGNC=10381|UniProtKB=P04843	P04843	Dolichyl-diphosphooligosaccharide--protein glycosyltransferase subunit 1;RPN1;ortholog	DOLICHYL-DIPHOSPHOOLIGOSACCHARIDE--PROTEIN GLYCOSYLTRANSFERASE SUBUNIT 1 (PTHR21049:SF3)	glycosyltransferase(PC00111)	Homo sapiens
HUMAN|HGNC=1622|UniProtKB=Q99832	Q99832	T-complex protein 1 subunit eta;CCT7;ortholog	T-COMPLEX PROTEIN 1 SUBUNIT ETA (PTHR11353:SF139)	chaperonin(PC00073)	Homo sapiens
HUMAN|HGNC=1616|UniProtKB=P49368	P49368	T-complex protein 1 subunit gamma;CCT3;ortholog	T-COMPLEX PROTEIN 1 SUBUNIT GAMMA (PTHR11353:SF142)	chaperonin(PC00073)	Homo sapiens
HUMAN|HGNC=11655|UniProtKB=P17987	P17987	T-complex protein 1 subunit alpha;TCP1;ortholog	T-COMPLEX PROTEIN 1 SUBUNIT ALPHA (PTHR11353:SF145)	chaperonin(PC00073)	Homo sapiens
cellular amino acid metabolic process (GO:0006520)
Gene ID	Mapped ID	Gene Name,Gene Symbol,Ortholog	PANTHER Family/Subfamily	PANTHER Protein Class	Species
HUMAN|HGNC=9722|UniProtKB=P54886	P54886	Delta-1-pyrroline-5-carboxylate synthase;ALDH18A1;ortholog	DELTA-1-PYRROLINE-5-CARBOXYLATE SYNTHASE (PTHR11063:SF14)	amino acid kinase(PC00045);dehydrogenase(PC00092)	Homo sapiens
HUMAN|HGNC=10943|UniProtKB=Q15758	Q15758	Neutral amino acid transporter B(0);SLC1A5;ortholog	NEUTRAL AMINO ACID TRANSPORTER B(0) (PTHR11958:SF83)	cation transporter(PC00068)	Homo sapiens
HUMAN|HGNC=15910|UniProtKB=Q9Y697	Q9Y697	Cysteine desulfurase, mitochondrial;NFS1;ortholog	CYSTEINE DESULFURASE, MITOCHONDRIAL (PTHR11601:SF51)	lyase(PC00144)	Homo sapiens
lipid metabolic process (GO:0006629)
Gene ID	Mapped ID	Gene Name,Gene Symbol,Ortholog	PANTHER Family/Subfamily	PANTHER Protein Class	Species
HUMAN|HGNC=3570|UniProtKB=O95573	O95573	Long-chain-fatty-acid--CoA ligase 3;ACSL3;ortholog	LONG-CHAIN-FATTY-ACID--COA LIGASE 3 (PTHR43272:SF20)	ligase(PC00142)	Homo sapiens
carbohydrate metabolic process (GO:0005975)
Gene ID	Mapped ID	Gene Name,Gene Symbol,Ortholog	PANTHER Family/Subfamily	PANTHER Protein Class	Species
HUMAN|HGNC=10381|UniProtKB=P04843	P04843	Dolichyl-diphosphooligosaccharide--protein glycosyltransferase subunit 1;RPN1;ortholog	DOLICHYL-DIPHOSPHOOLIGOSACCHARIDE--PROTEIN GLYCOSYLTRANSFERASE SUBUNIT 1 (PTHR21049:SF3)	glycosyltransferase(PC00111)	Homo sapiens

## Sheet: protein metabolic process 
protein folding (GO:0006457)
Gene ID	Mapped ID	Gene Name,Gene Symbol,Ortholog	PANTHER Family/Subfamily	PANTHER Protein Class	Species
HUMAN|HGNC=1623|UniProtKB=P50990	P50990	T-complex protein 1 subunit theta;CCT8;ortholog	T-COMPLEX PROTEIN 1 SUBUNIT THETA (PTHR11353:SF133)	chaperonin(PC00073)	Homo sapiens
HUMAN|HGNC=1618|UniProtKB=P48643	P48643	T-complex protein 1 subunit epsilon;CCT5;ortholog	T-COMPLEX PROTEIN 1 SUBUNIT EPSILON (PTHR11353:SF156)	chaperonin(PC00073)	Homo sapiens
HUMAN|HGNC=1617|UniProtKB=P50991	P50991	T-complex protein 1 subunit delta;CCT4;ortholog	T-COMPLEX PROTEIN 1 SUBUNIT DELTA (PTHR11353:SF146)	chaperonin(PC00073)	Homo sapiens
HUMAN|HGNC=1473|UniProtKB=P27824	P27824	Calnexin;CANX;ortholog	CALNEXIN (PTHR11073:SF29)	calcium-binding protein(PC00060);chaperone(PC00072)	Homo sapiens
HUMAN|HGNC=2060|UniProtKB=O14967	O14967	Calmegin;CLGN;ortholog	CALMEGIN (PTHR11073:SF25)	calcium-binding protein(PC00060);chaperone(PC00072)	Homo sapiens
HUMAN|HGNC=1455|UniProtKB=P27797	P27797	Calreticulin;CALR;ortholog	CALRETICULIN (PTHR11073:SF21)	calcium-binding protein(PC00060)	Homo sapiens
HUMAN|HGNC=1615|UniProtKB=P78371	P78371	T-complex protein 1 subunit beta;CCT2;ortholog	T-COMPLEX PROTEIN 1 SUBUNIT BETA (PTHR11353:SF119)	chaperonin(PC00073)	Homo sapiens
HUMAN|HGNC=1622|UniProtKB=Q99832	Q99832	T-complex protein 1 subunit eta;CCT7;ortholog	T-COMPLEX PROTEIN 1 SUBUNIT ETA (PTHR11353:SF139)	chaperonin(PC00073)	Homo sapiens
HUMAN|HGNC=1616|UniProtKB=P49368	P49368	T-complex protein 1 subunit gamma;CCT3;ortholog	T-COMPLEX PROTEIN 1 SUBUNIT GAMMA (PTHR11353:SF142)	chaperonin(PC00073)	Homo sapiens
HUMAN|HGNC=11655|UniProtKB=P17987	P17987	T-complex protein 1 subunit alpha;TCP1;ortholog	T-COMPLEX PROTEIN 1 SUBUNIT ALPHA (PTHR11353:SF145)	chaperonin(PC00073)	Homo sapiens
protein complex assembly (GO:0006461)
Gene ID	Mapped ID	Gene Name,Gene Symbol,Ortholog	PANTHER Family/Subfamily	PANTHER Protein Class	Species
HUMAN|HGNC=1623|UniProtKB=P50990	P50990	T-complex protein 1 subunit theta;CCT8;ortholog	T-COMPLEX PROTEIN 1 SUBUNIT THETA (PTHR11353:SF133)	chaperonin(PC00073)	Homo sapiens
HUMAN|HGNC=1618|UniProtKB=P48643	P48643	T-complex protein 1 subunit epsilon;CCT5;ortholog	T-COMPLEX PROTEIN 1 SUBUNIT EPSILON (PTHR11353:SF156)	chaperonin(PC00073)	Homo sapiens
HUMAN|HGNC=1617|UniProtKB=P50991	P50991	T-complex protein 1 subunit delta;CCT4;ortholog	T-COMPLEX PROTEIN 1 SUBUNIT DELTA (PTHR11353:SF146)	chaperonin(PC00073)	Homo sapiens
HUMAN|HGNC=1615|UniProtKB=P78371	P78371	T-complex protein 1 subunit beta;CCT2;ortholog	T-COMPLEX PROTEIN 1 SUBUNIT BETA (PTHR11353:SF119)	chaperonin(PC00073)	Homo sapiens
HUMAN|HGNC=1622|UniProtKB=Q99832	Q99832	T-complex protein 1 subunit eta;CCT7;ortholog	T-COMPLEX PROTEIN 1 SUBUNIT ETA (PTHR11353:SF139)	chaperonin(PC00073)	Homo sapiens
HUMAN|HGNC=1616|UniProtKB=P49368	P49368	T-complex protein 1 subunit gamma;CCT3;ortholog	T-COMPLEX PROTEIN 1 SUBUNIT GAMMA (PTHR11353:SF142)	chaperonin(PC00073)	Homo sapiens
HUMAN|HGNC=11655|UniProtKB=P17987	P17987	T-complex protein 1 subunit alpha;TCP1;ortholog	T-COMPLEX PROTEIN 1 SUBUNIT ALPHA (PTHR11353:SF145)	chaperonin(PC00073)	Homo sapiens
proteolysis (GO:0006508)
Gene ID	Mapped ID	Gene Name,Gene Symbol,Ortholog	PANTHER Family/Subfamily	PANTHER Protein Class	Species
HUMAN|HGNC=25222|UniProtKB=Q96DZ1	Q96DZ1	Endoplasmic reticulum lectin 1;ERLEC1;ortholog	ENDOPLASMIC RETICULUM LECTIN 1 (PTHR15414:SF4)		Homo sapiens
HUMAN|HGNC=16994|UniProtKB=Q13438	Q13438	Protein OS-9;OS9;ortholog	PROTEIN OS-9 (PTHR15414:SF3)		Homo sapiens
translation (GO:0006412)
Gene ID	Mapped ID	Gene Name,Gene Symbol,Ortholog	PANTHER Family/Subfamily	PANTHER Protein Class	Species
HUMAN|HGNC=10992|UniProtKB=P12236	P12236	ADP/ATP translocase 3;SLC25A6;ortholog	ADP/ATP TRANSLOCASE 3 (PTHR24089:SF411)	amino acid transporter(PC00046);calmodulin(PC00061);mitochondrial carrier protein(PC00158);ribosomal protein(PC00202);transfer/carrier protein(PC00219)	Homo sapiens
HUMAN|HGNC=10981|UniProtKB=Q02978	Q02978	Mitochondrial 2-oxoglutarate/malate carrier protein;SLC25A11;ortholog	MITOCHONDRIAL 2-OXOGLUTARATE/MALATE CARRIER PROTEIN (PTHR24089:SF424)	amino acid transporter(PC00046);calmodulin(PC00061);mitochondrial carrier protein(PC00158);ribosomal protein(PC00202);transfer/carrier protein(PC00219)	Homo sapiens
cellular protein modification process (GO:0006464)
Gene ID	Mapped ID	Gene Name,Gene Symbol,Ortholog	PANTHER Family/Subfamily	PANTHER Protein Class	Species
HUMAN|HGNC=10381|UniProtKB=P04843	P04843	Dolichyl-diphosphooligosaccharide--protein glycosyltransferase subunit 1;RPN1;ortholog	DOLICHYL-DIPHOSPHOOLIGOSACCHARIDE--PROTEIN GLYCOSYLTRANSFERASE SUBUNIT 1 (PTHR21049:SF3)	glycosyltransferase(PC00111)	Homo sapiens
