# Supplementary material for: JMJD8 is a novel endoplasmic reticulum protein with a JmjC domain
Source: Sci Rep. 2017 Nov 13;7:15407. doi: 10.1038/s41598-017-15676-z (PMC5684140; doi:10.1038/s41598-017-15676-z)
Supplement: Supplementary file 5 — Supplementary table S5 [file 41598_2017_15676_MOESM5_ESM.xlsx]

## Sheet: Sheet1
Supplementary Table S5: JMJD8 bound ER proteins. Data retrieved from the UniProt/Swiss-Prot database.
Entry	Entry name	Gene names	Protein names	Length (aa)	Subcellular location [CC]
P30101	PDIA3_HUMAN	PDIA3 ERP57 ERP60 GRP58	Protein disulfide-isomerase A3 (EC 5.3.4.1) (58 kDa glucose-regulated protein) (58 kDa microsomal protein) (p58) (Disulfide isomerase ER-60) (Endoplasmic reticulum resident protein 57) (ER protein 57) (ERp57) (Endoplasmic reticulum resident protein 60) (ER protein 60) (ERp60)	505	Endoplasmic reticulum {ECO:0000269|PubMed:23826168}. Endoplasmic reticulum lumen {ECO:0000250}. Melanosome {ECO:0000269|PubMed:12643545, ECO:0000269|PubMed:17081065}. Note=Identified by mass spectrometry in melanosome fractions from stage I to stage IV (PubMed:12643545). {ECO:0000269|PubMed:12643545}.
P11021	GRP78_HUMAN	HSPA5 GRP78	78 kDa glucose-regulated protein (GRP-78) (Endoplasmic reticulum lumenal Ca(2+)-binding protein grp78) (Heat shock 70 kDa protein 5) (Immunoglobulin heavy chain-binding protein) (BiP)	654	Endoplasmic reticulum lumen {ECO:0000269|PubMed:21080038, ECO:0000269|PubMed:21289099, ECO:0000269|PubMed:23990668}. Melanosome. Cytoplasm {ECO:0000250}. Note=Identified by mass spectrometry in melanosome fractions from stage I to stage IV.
Q96DZ1	ERLEC_HUMAN	ERLEC1 C2orf30 XTP3TPB UNQ1878/PRO4321	Endoplasmic reticulum lectin 1 (ER lectin) (Erlectin) (XTP3-transactivated gene B protein)	483	Endoplasmic reticulum lumen {ECO:0000269|PubMed:16531414, ECO:0000269|PubMed:18502753}.
Q9NYU2	UGGG1_HUMAN	UGGT1 GT UGCGL1 UGGT UGT1 UGTR	UDP-glucose:glycoprotein glucosyltransferase 1 (UGT1) (hUGT1) (EC 2.4.1.-) (UDP--Glc:glycoprotein glucosyltransferase) (UDP-glucose ceramide glucosyltransferase-like 1)	1555	Endoplasmic reticulum lumen {ECO:0000255|PROSITE-ProRule:PRU10138, ECO:0000269|PubMed:10694380}. Endoplasmic reticulum-Golgi intermediate compartment {ECO:0000255|PROSITE-ProRule:PRU10138, ECO:0000269|PubMed:10694380}.
P27797	CALR_HUMAN	CALR CRTC	Calreticulin (CRP55) (Calregulin) (Endoplasmic reticulum resident protein 60) (ERp60) (HACBP) (grp60)	417	Endoplasmic reticulum lumen {ECO:0000269|PubMed:10358038, ECO:0000269|PubMed:11149926}. Cytoplasm, cytosol {ECO:0000269|PubMed:11149926}. Secreted, extracellular space, extracellular matrix {ECO:0000305}. Cell surface {ECO:0000269|PubMed:10358038}. Sarcoplasmic reticulum lumen {ECO:0000250|UniProtKB:P28491}. Note=Also found in cell surface (T cells), cytosol and extracellular matrix (PubMed:10358…
O14967	CLGN_HUMAN	CLGN	Calmegin	610	Endoplasmic reticulum membrane; Single-pass type I membrane protein.
Q9UBV2	SE1L1_HUMAN	SEL1L TSA305 UNQ128/PRO1063	Protein sel-1 homolog 1 (Suppressor of lin-12-like protein 1) (Sel-1L)	794	Endoplasmic reticulum membrane {ECO:0000269|PubMed:16186509}; Single-pass type I membrane protein {ECO:0000269|PubMed:16186509}.
P27824	CALX_HUMAN	CANX	Calnexin (IP90) (Major histocompatibility complex class I antigen-binding protein p88) (p90)	592	Endoplasmic reticulum membrane {ECO:0000269|PubMed:22314232}; Single-pass type I membrane protein {ECO:0000255}. Endoplasmic reticulum {ECO:0000269|PubMed:22314232}. Melanosome {ECO:0000269|PubMed:12643545, ECO:0000269|PubMed:17081065}. Note=Identified by mass spectrometry in melanosome fractions from stage I to stage IV (PubMed:12643545, PubMed:17081065). The palmitoylated form preferentially lo…
P50454	SERPH_HUMAN	SERPINH1 CBP1 CBP2 HSP47 SERPINH2 PIG14	Serpin H1 (47 kDa heat shock protein) (Arsenic-transactivated protein 3) (AsTP3) (Cell proliferation-inducing gene 14 protein) (Collagen-binding protein) (Colligin) (Rheumatoid arthritis-related antigen RA-A47)	418	Endoplasmic reticulum lumen.
P55072	TERA_HUMAN	VCP	Transitional endoplasmic reticulum ATPase (TER ATPase) (EC 3.6.4.6) (15S Mg(2+)-ATPase p97 subunit) (Valosin-containing protein) (VCP)	806	Endoplasmic reticulum, Cytoplasm, cytosol, Nucleus. Note=Present in the neuronal hyaline inclusion bodies specifically found in motor neurons from amyotrophic lateral sclerosis patients. Present in the Lewy bodies specifically found in neurons from Parkinson disease patients. Recruited to the cytoplasmic surface of the endoplasmic reticulum via interaction with AMFR/gp78. Following DNA double-str…
P13667	PDIA4_HUMAN	PDIA4 ERP70 ERP72	Protein disulfide-isomerase A4 (EC 5.3.4.1) (Endoplasmic reticulum resident protein 70) (ER protein 70) (ERp70) (Endoplasmic reticulum resident protein 72) (ER protein 72) (ERp-72) (ERp72)	645	Endoplasmic reticulum lumen {ECO:0000269|PubMed:12643545}. Melanosome {ECO:0000269|PubMed:17081065}. Note=Identified by mass spectrometry in melanosome fractions from stage I to stage IV (PubMed:17081065). {ECO:0000269|PubMed:17081065}.
P04843	RPN1_HUMAN	RPN1	Dolichyl-diphosphooligosaccharide--protein glycosyltransferase subunit 1 (Dolichyl-diphosphooligosaccharide--protein glycosyltransferase 67 kDa subunit) (Ribophorin I) (RPN-I) (Ribophorin-1)	607	Endoplasmic reticulum {ECO:0000250|UniProtKB:E2RQ08, ECO:0000250|UniProtKB:Q9GMB0}. Endoplasmic reticulum membrane; Single-pass type I membrane protein {ECO:0000305}. Melanosome. Note=Identified by mass spectrometry in melanosome fractions from stage I to stage IV.
Q13438	OS9_HUMAN	OS9	Protein OS-9 (Amplified in osteosarcoma 9)	667	Endoplasmic reticulum lumen {ECO:0000269|PubMed:18264092, ECO:0000269|PubMed:18417469, ECO:0000269|PubMed:19084021}.
P14625	ENPL_HUMAN	HSP90B1 GRP94 TRA1	Endoplasmin (94 kDa glucose-regulated protein) (GRP-94) (Heat shock protein 90 kDa beta member 1) (Tumor rejection antigen 1) (gp96 homolog)	803	Endoplasmic reticulum lumen. Melanosome. Note=Identified by mass spectrometry in melanosome fractions from stage I to stage IV.
O95573	ACSL3_HUMAN	ACSL3 ACS3 FACL3 LACS3	Long-chain-fatty-acid--CoA ligase 3 (EC 6.2.1.3) (Long-chain acyl-CoA synthetase 3) (LACS 3)	720	Endoplasmic reticulum membrane {ECO:0000250}; Single-pass type III membrane protein {ECO:0000250}. Mitochondrion outer membrane {ECO:0000250}; Single-pass type III membrane protein {ECO:0000250}. Peroxisome membrane {ECO:0000250}; Single-pass type III membrane protein {ECO:0000250}. Microsome membrane {ECO:0000250}; Single-pass type III membrane protein {ECO:0000250}.
